# Supplementary material for: Social accountability for reproductive, maternal, newborn, child and adolescent health: A review of reviews
Source: PLoS One. 2020 Oct 9;15(10):e0238776. doi: 10.1371/journal.pone.0238776 (PMC7546481; doi:10.1371/journal.pone.0238776)
Supplement: S2 File — (XLSM) [file pone.0238776.s002.xlsm]

## Sheet: PubMed - 650list
										Search Terms	("social accountab*" OR Social Responsibility [MeSH] OR Community Participation [MeSH] OR accountab* OR “collective action” OR “community action” OR "social mobilisation” OR "social mobilization" OR “community mobilisation” OR "community mobilization" OR “social movement*” OR “community movement*” OR “participatory budgeting” OR “public expenditure tracking” OR “citizen charter*” OR “public heari…
1	1. Gynecol Obstet Fertil Senol. 2018 Dec;46(12):845-857. doi:
2	10.1016/j.gofs.2018.10.003. Epub 2018 Nov 6.
3
4	[Effectiveness and use of hormonal contraceptives (except for intrauterine
5	devices): CNGOF Contraception Guidelines].
6
7	[Article in French]
8
9	Robin G(1), Plouvier P(2), Delesalle AS(3), Rolland AL(4).
10
11	Author information:
12	(1)Service de gynécologie médicale, orthogénie et sexologie, hôpital
13	Jeanne-de-Flandre, CHU de Lille, avenue Eugène-Avinée, 59037 Lille cedex, France;
14	Service d'assistance médicale à la procréation et de préservation de la
15	fertilité, hôpital Jeanne-de-Flandre, CHU de Lille, avenue Eugène-Avinée, 59037
16	Lille cedex, France. Electronic address: geoffroy.robin@chru-lille.fr.
17	(2)Service de gynécologie médicale, orthogénie et sexologie, hôpital
18	Jeanne-de-Flandre, CHU de Lille, avenue Eugène-Avinée, 59037 Lille cedex, France;
19	Service d'assistance médicale à la procréation et de préservation de la
20	fertilité, hôpital Jeanne-de-Flandre, CHU de Lille, avenue Eugène-Avinée, 59037
21	Lille cedex, France.
22	(3)Service de gynécologie médicale, orthogénie et sexologie, hôpital
23	Jeanne-de-Flandre, CHU de Lille, avenue Eugène-Avinée, 59037 Lille cedex, France;
24	Service de gynécologie-obstétrique, centre hospitalier régional de Saint-Omer,
25	route de Blendecques, 62570 Helfaut, France.
26	(4)Service de gynécologie médicale, orthogénie et sexologie, hôpital
27	Jeanne-de-Flandre, CHU de Lille, avenue Eugène-Avinée, 59037 Lille cedex, France;
28	Service de gynécologie-obstétrique, maternité de Beaumont, 80, rue de Beaumont,
29	59100 Roubaix, France.
30
31	Hormonal contraceptives remain among the most popular methods used by women. The
32	purpose of this work is to review the effectiveness and use of these different
33	methods. In addition, some side-effects are feared and/or frequently reported by
34	users of hormonal contraceptives: unscheduled bleeding, acne, catamenial
35	migraines, weight gain, libido and/or mood disorders. In this review of the
36	literature, the accountability of hormonal contraceptives for the occurrence of
37	some of these side-effects was discussed and a management strategy was proposed.
38
39	Copyright © 2018 Elsevier Masson SAS. All rights reserved.
40
41	DOI: 10.1016/j.gofs.2018.10.003
42	PMID: 30413374 [Indexed for MEDLINE]
43
44
45	2. Pediatrics. 2014 Oct;134(4):e1244-56. doi: 10.1542/peds.2014-2299.
46
47	Contraception for adolescents.
48
49	Committee on Adolescence.
50
51	Collaborators: Braverman PK, Adelman WP, Alderman EM, Breuner CC, Levine DA,
52	Marcell AV, O'Brien RF.
53
54	Contraception is a pillar in reducing adolescent pregnancy rates. The American
55	Academy of Pediatrics recommends that pediatricians develop a working knowledge
56	of contraception to help adolescents reduce risks of and negative health
57	consequences related to unintended pregnancy. Over the past 10 years, a number of
58	new contraceptive methods have become available to adolescents, newer guidance
59	has been issued on existing contraceptive methods, and the evidence base for
60	contraception for special populations (adolescents who have disabilities, are
61	obese, are recipients of solid organ transplants, or are HIV infected) has
62	expanded. The Academy has addressed contraception since 1980, and this policy
63	statement updates the 2007 statement on contraception and adolescents. It
64	provides the pediatrician with a description and rationale for best practices in
65	counseling and prescribing contraception for adolescents. It is supported by an
66	accompanying technical report.
67
68	Copyright © 2014 by the American Academy of Pediatrics.
69
70	DOI: 10.1542/peds.2014-2299
71	PMID: 25266430 [Indexed for MEDLINE]
72
73
74	3. J Am Assoc Nurse Pract. 2016 Jul;28(7):353-61. doi: 10.1002/2327-6924.12331. Epub
75	2015 Dec 21.
76
77	Adolescent vulnerability, sexual health, and the NP's role in health advocacy.
78
79	Kuzma EK(1), Peters RM(2).
80
81	Author information:
82	(1)School of Nursing, University of Michigan, Ann Arbor, Michigan.
83	(2)College of Nursing, Wayne State University, Detroit, Michigan.
84
85	PURPOSE: To describe adolescents as a vulnerable population with unique
86	healthcare needs, especially in relation to their sexual risk-taking behaviors;
87	and to explicate the necessity of nurse practitioners (NPs) advocating for
88	youth-friendly services and policies to meet adolescents' sexual and reproductive
89	healthcare needs.
90	DATA SOURCES: CINAHL, Medline, PsychInfo, and PsychArticle databases were
91	searched to identify theoretical and empirical literature regarding adolescence,
92	vulnerability, sexual health outcomes, barriers to accessing reproductive health
93	services, what it means to be youth friendly, and health advocacy to meet the
94	health needs of adolescents.
95	CONCLUSIONS: Adolescents' health needs may not be fully met in traditional
96	healthcare settings. Lack of access to youth-friendly sexual and reproductive
97	health services increases adolescents' risks for poor health outcomes including
98	sexually transmitted disease and unplanned pregnancy. Clinic, state, and national
99	policies can create barriers for adolescents in obtaining sexual health services.
100	IMPLICATIONS FOR PRACTICE: NPs are philosophically and educationally prepared to
101	be leaders in improving adolescent health outcomes. NPs can directly provide
102	youth-friendly care as well as advocate for youth-friendly practices within their
103	health system. In addition, NPs are well positioned to be leaders in advocating
104	for state and national policies that improve adolescents' access to appropriate
105	sexual and reproductive health care.
106
107	©2015 American Association of Nurse Practitioners.
108
109	DOI: 10.1002/2327-6924.12331
110	PMID: 26688465 [Indexed for MEDLINE]
111
112
113	4. BMC Pregnancy Childbirth. 2017 Aug 29;17(1):274. doi: 10.1186/s12884-017-1458-6.
114
115	The role of Community Mobilization in maternal care provision for women in
116	sub-Saharan Africa- A systematic review of studies using an experimental design.
117
118	Muzyamba C(1)(2), Groot W(3), Tomini SM(4), Pavlova M(3).
119
120	Author information:
121	(1)UNU MERIT, Boschstraat, 246211, AX, Maastricht, The Netherlands.
122	muzyamba@merit.unu.edu.
123	(2), A9 Marshlands Village Box 32379, Lusaka, Zambia. muzyamba@merit.unu.edu.
124	(3)Department of Health Services Research. Room 0.073, Maastricht University,
125	Duboisdomein 30, 6229, GT, Maastricht, The Netherlands.
126	(4)UNU MERIT, Boschstraat, 246211, AX, Maastricht, The Netherlands.
127
128	BACKGROUND: While the role of community mobilization in improving maternal health
129	outcomes of HIV positive women in sub-Saharan Africa is continuously emphasized,
130	little is known about how legitimate these claims are. The aim of this study is
131	to systematically review the empirical evidence on this issue.
132	METHODS: A systematic search was conducted in PuBMed, Scopus, Web of Science,
133	MEDLINE, COCHRANE, Allied Health Literature, and Cumulative Index to Nursing.
134	RESULTS: Our search identified 14 publications on the role of community
135	mobilization in maternal care provision in sub-Saharan Africa, including both HIV
136	negative women and women with HIV, that have used experimental research designs.
137	Regarding HIV negative women, literature has demonstrated that community
138	mobilization is a useful strategy for promoting both positive maternal process
139	results and maternal health outcomes. Most of the literature on women with HIV
140	has focused only on demonstrating the causal link between community mobilization
141	and process results. There has been very little focus on demonstrating the causal
142	link between community mobilization and maternal outcomes for women living with
143	HIV. Overall, the results show that while there is some empirical evidence on a
144	causal link between community mobilization and maternal health outcomes for HIV
145	negative women, this kind of evidence is still missing for HIV positive women.
146	Moreover, as shown by the studies, community mobilization as a maternal health
147	strategy is still in its infancy.
148	CONCLUSION: Given the gaps identified in our review, we recommend further
149	research with the aim of providing sound evidence on the role of community
150	mobilization in improving maternal health outcomes of women with HIV in
151	sub-Saharan Africa.
152
153	DOI: 10.1186/s12884-017-1458-6
154	PMCID: PMC5576335
155	PMID: 28851299 [Indexed for MEDLINE]			SC108
156
157
158	5. Best Pract Res Clin Obstet Gynaecol. 2017 Aug;43:50-57. doi:
159	10.1016/j.bpobgyn.2016.12.005. Epub 2017 Jan 20.
160
161	Ethics surrounding the provision of abortion care.
162
163	Faúndes A(1), Miranda L(2).
164
165	Author information:
166	(1)Center for Research in Reproductive Health - (CEMICAMP), Campinas, São Paulo,
167	Brazil; FIGO Working Group on the Prevention of Unsafe Abortion, Campinas, São
168	Paulo, Brazil; Emeritus Professor of State University of Campinas (UNICAMP),
169	Campinas, São Paulo, Brazil. Electronic address: afaundes@uol.org.br.
170	(2)State University of Campinas (UNICAMP), Campinas, São Paulo, Brazil.
171
172	The provision of abortion care represents a great ethical challenge to
173	physicians, particularly in countries where the law states that abortion is a
174	crime. The concept that it is a crime carries a stigma that is worse than that
175	associated with other acts qualified by law as crimes. This stigma leads to at
176	least two different kinds of unethical behavior. One is the refusal to provide
177	safe abortion services to women who comply with the legal requirements, alleging
178	conscientious objection, and the other is to discriminate against women with
179	complications of induced abortion. Both unethical behaviors may be associated
180	with severe consequences for the health of women whose care was refused or
181	delayed. Less attention is given to the ethical obligation to prevent induced
182	abortion from recurring by offering postabortion contraception to comply with the
183	ethical obligation of preventing harm to the patients for whose care they are
184	responsible.
185
186	Copyright © 2017. Published by Elsevier Ltd.
187
188	DOI: 10.1016/j.bpobgyn.2016.12.005
189	PMID: 28209376 [Indexed for MEDLINE]
190
191
192	6. Lancet. 2015 Apr 18;385(9977):1555-66. doi: 10.1016/S0140-6736(14)61703-7. Epub
193	2014 Nov 21.
194
195	Prevention of violence against women and girls: what does the evidence say?
196
197	Ellsberg M(1), Arango DJ(2), Morton M(3), Gennari F(4), Kiplesund S(3), Contreras
198	M(2), Watts C(5).
199
200	Author information:
201	(1)Global Women's Institute, George Washington University, Washington, DC, USA;
202	Department of Global Health, Milken Institute School of Public Health, George
203	Washington University, Washington, DC, USA. Electronic address:
204	mellsberg@gwu.edu.
205	(2)Global Women's Institute, George Washington University, Washington, DC, USA.
206	(3)The World Bank Group, Washington, DC, USA.
207	(4)Department of Prevention and Community Health, Milken Institute School of
208	Public Health, George Washington University, Washington, DC, USA.
209	(5)Gender, Violence, and Health Centre, London School of Hygiene & Tropical
210	Medicine, London, UK.
211
212	In this Series paper, we review evidence for interventions to reduce the
213	prevalence and incidence of violence against women and girls. Our reviewed
214	studies cover a broad range of intervention models, and many forms of
215	violence--ie, intimate partner violence, non-partner sexual assault, female
216	genital mutilation, and child marriage. Evidence is highly skewed towards that
217	from studies from high-income countries, with these evaluations mainly focusing
218	on responses to violence. This evidence suggests that women-centred, advocacy,
219	and home-visitation programmes can reduce a woman's risk of further
220	victimisation, with less conclusive evidence for the preventive effect of
221	programmes for perpetrators. In low-income and middle-income countries, there is
222	a greater research focus on violence prevention, with promising evidence on the
223	effect of group training for women and men, community mobilisation interventions,
224	and combined livelihood and training interventions for women. Despite
225	shortcomings in the evidence base, several studies show large effects in
226	programmatic timeframes. Across different forms of violence, effective programmes
227	are commonly participatory, engage multiple stakeholders, support critical
228	discussion about gender relationships and the acceptability of violence, and
229	support greater communication and shared decision making among family members, as
230	well as non-violent behaviour. Further investment in intervention design and
231	assessment is needed to address evidence gaps.
232
233	Copyright © 2015 Elsevier Ltd. All rights reserved.
234
235	DOI: 10.1016/S0140-6736(14)61703-7
236	PMID: 25467575 [Indexed for MEDLINE]
237
238
239	7. Best Pract Res Clin Obstet Gynaecol. 2016 Oct;36:3-13. doi:
240	10.1016/j.bpobgyn.2016.05.010. Epub 2016 Jun 24.
241
242	Global maternal health and newborn health: Looking backwards to learn from
243	history.
244
245	Bergström S(1).
246
247	Author information:
248	(1)Rute, Alvans 389, SE-624 58 Lärbro, Sweden. Electronic address:
249	staffan.bergstrom@ki.se.
250
251	The late appearance of the 'M' on the international health agenda - in its own
252	right and not just as a carrier of the intrauterine passenger - is
253	thought-provoking. The 'M' was absent for decades in textbooks of 'tropical
254	medicine' until the rhetoric question was formulated: 'Where is the "M" in MCH?'
255	The selective antenatal 'high-risk approach' gained momentum but had to give way
256	to the fact that all pregnant women are at risk due to unforeseeable
257	complications. In order to provide trained staff to master such complications in
258	impoverished rural areas (with no doctors), some countries have embarked on
259	training of non-physician clinicians/associate clinicians for major surgery with
260	excellent results in 'task-shifting' practice. The alleged but non-existent
261	'human right' to survive birth demonstrates that there have been no concrete
262	accountability and no 'legal teeth' to make a failing accountability legally
263	actionable to guarantee such a right.
264
265	Copyright © 2016. Published by Elsevier Ltd.
266
267	DOI: 10.1016/j.bpobgyn.2016.05.010
268	PMID: 27461160 [Indexed for MEDLINE]
269
270
271	8. Reprod Health. 2018 Dec 12;15(1):205. doi: 10.1186/s12978-018-0638-9.
272
273	Assessment of country policies affecting reproductive health for adolescents in
274	the Philippines.
275
276	Melgar JLD(1), Melgar AR(1), Festin MPR(2), Hoopes AJ(3), Chandra-Mouli V(4).
277
278	Author information:
279	(1)Likhaan Center for Women's Health, Quezon City, Philippines.
280	(2)Department of Reproductive Health and Research/ Special Programme of Research,
281	Development and Research Training in Human Reproduction, World Health
282	Organization, Geneva, Switzerland. festinma@who.int.
283	(3)Adolescent Center, Kaiser Permanente Washington, Seattle, Washington, USA.
284	(4)Department of Reproductive Health and Research/ Special Programme of Research,
285	Development and Research Training in Human Reproduction, World Health
286	Organization, Geneva, Switzerland.
287
288	BACKGROUND: Adolescents in the Philippines face many legal, social and political
289	barriers to access sexual and reproductive health (SRH) services, putting them at
290	higher risk of unplanned pregnancy, abortion, sexually transmitted infections and
291	HIV, and other health and development problems.
292	OBJECTIVE: This study aims to evaluate whether current normative documents on SRH
293	in the Philippines are in concurrence with adolescents' human rights principles
294	using the World Health Organization (WHO) Guidance and Recommendations on
295	ensuring human rights in the provision of contraceptive information and services.
296	METHODS: The review focused on policies and normative guidance documents which
297	included the national reproductive health law, its implementing rules and
298	regulations, and the Supreme Court decisions on the law, and documents cited in
299	the government's Adolescent and Youth Health Programme. Also included were
300	documents identified through keyword searches in an online database of the health
301	department. We assessed these documents on their agreement or non-agreement with
302	WHO recommendations, and the presence or absence of adolescent-specific content.
303	RESULTS: Of nine WHO summary recommendations, Philippine normative documents are
304	in agreement with four, namely on acceptability, participation, accountability,
305	and quality, and have adolescent-specific provisions in three. Philippine
306	normative documents are partly in agreement with the remaining five WHO summary
307	recommendations-nondiscrimination, availability, accessibility, informed
308	decision-making, and privacy. Of twenty-four WHO sub-recommendations, Philippine
309	normative documents are in agreement with fifteen, not in agreement with five,
310	and partly in agreement with four. Two possible factors may explain the many
311	documents with conflicting contents: devolution of the Philippine health system,
312	and the deep social and policy divide on sexual and reproductive health.
313	CONCLUSION: Many Philippine-governmental norms and standards are in agreement
314	with adolescents' human rights to contraceptive information and services as
315	recommended by the WHO. However, a significant number are restrictive, reflecting
316	the strong influence of conservative religious beliefs.
317	RECOMMENDATIONS: We recommend: 1) further elaboration of the laws and policies
318	that are fully in agreement with WHO recommendations; 2) a more liberal
319	interpretation of the law to ensure the provision, delivery and access to
320	reproductive health care services, and to promote, protect and fulfill women's
321	reproductive health and rights; and 3) popularization of ethical and human rights
322	norms.
323
324	DOI: 10.1186/s12978-018-0638-9
325	PMCID: PMC6291955
326	PMID: 30541576 [Indexed for MEDLINE]
327
328
329	9. Int J Gynaecol Obstet. 2013 Dec;123 Suppl 3:S41-56. doi:
330	10.1016/S0020-7292(13)60002-8.
331
332	Conscientious objection and refusal to provide reproductive healthcare: a White
333	Paper examining prevalence, health consequences, and policy responses.
334
335	Chavkin W(1), Leitman L(2), Polin K(2); for Global Doctors for Choice.
336
337	Author information:
338	(1)Global Doctors for Choice, New York, USA; College of Physicians and Surgeons,
339	Columbia University, New York, USA; Mailman School of Public Health, Columbia
340	University, New York, USA. Electronic address: wendy@globaldoctorsforchoice.org.
341	(2)Global Doctors for Choice, New York, USA.
342
343	BACKGROUND: Global Doctors for Choice-a transnational network of physician
344	advocates for reproductive health and rights-began exploring the phenomenon of
345	conscience-based refusal of reproductive healthcare as a result of increasing
346	reports of harms worldwide. The present White Paper examines the prevalence and
347	impact of such refusal and reviews policy efforts to balance individual
348	conscience, autonomy in reproductive decision making, safeguards for health, and
349	professional medical integrity.
350	OBJECTIVES AND SEARCH STRATEGY: The White Paper draws on medical, public health,
351	legal, ethical, and social science literature published between 1998 and 2013 in
352	English, French, German, Italian, Portuguese, and Spanish. Estimates of
353	prevalence are difficult to obtain, as there is no consensus about criteria for
354	refuser status and no standardized definition of the practice, and the studies
355	have sampling and other methodologic limitations. The White Paper reviews these
356	data and offers logical frameworks to represent the possible health and health
357	system consequences of conscience-based refusal to provide abortion; assisted
358	reproductive technologies; contraception; treatment in cases of maternal health
359	risk and inevitable pregnancy loss; and prenatal diagnosis. It concludes by
360	categorizing legal, regulatory, and other policy responses to the practice.
361	CONCLUSIONS: Empirical evidence is essential for varied political actors as they
362	respond with policies or regulations to the competing concerns at stake. Further
363	research and training in diverse geopolitical settings are required. With dual
364	commitments toward their own conscience and their obligations to patients' health
365	and rights, providers and professional medical/public health societies must lead
366	attempts to respond to conscience-based refusal and to safeguard reproductive
367	health, medical integrity, and women's lives.
368
369	Copyright © 2013 International Federation of Gynecology and Obstetrics. Published
370	by Elsevier Ireland Ltd. All rights reserved.
371
372	DOI: 10.1016/S0020-7292(13)60002-8
373	PMID: 24332234 [Indexed for MEDLINE]
374
375
376	10. Curr Opin Obstet Gynecol. 2017 Dec;29(6):443-448. doi:
377	10.1097/GCO.0000000000000408.
378
379	Contraceptive counseling for continuation and satisfaction.
380
381	Schivone GB(1), Glish LL.
382
383	Author information:
384	(1)aDivision of Family Planning, Department of OB/GYN, Stanford University School
385	of Medicine bDepartment: Family Planning and Reproductive Health, Population
386	Services International, Washington, DC USA.
387
388	PURPOSE OF REVIEW: Quality contraceptive counseling has been identified as a
389	potential means to reduce unintended pregnancy and to increase contraceptive
390	continuation and satisfaction. Past approaches that focused on autonomous
391	decision making and directive counseling have not been shown to meet these goals
392	consistently. Women's health organizations globally are calling for improved
393	counseling through more thorough discussion of side-effects and bleeding changes,
394	and renewed focus on shared decision making and patient-centered care.
395	RECENT FINDINGS: Reproductive life planning can help initiate contraceptive
396	counseling but does not resonate with all patients. A client-centered approach
397	using shared decision making, building trust, and eliciting client preferences
398	has been shown to increase satisfaction and continuation. Patient preferences
399	vary widely and may or may not prioritize extremely high effectiveness. Decision
400	support tools have mixed results, but generally can help improve the method
401	choice process when they are well designed.
402	SUMMARY: Clinicians should strive for good interpersonal relationships with
403	patients, and elicit patient experiences and preferences to tailor their
404	counseling to each individual's needs. Shared decision making with input from
405	both the patient and clinician is preferred by many women, and clinicians should
406	be cognizant of perceptions of pushing any method too strongly, especially among
407	marginalized populations. More research on long-term satisfaction and
408	continuation linked to different counseling practices is needed.
409
410	DOI: 10.1097/GCO.0000000000000408
411	PMID: 28938374 [Indexed for MEDLINE]
412
413
414	11. Eval Program Plann. 2015 Apr;49:86-97. doi: 10.1016/j.evalprogplan.2014.11.010.
415	Epub 2014 Dec 17.
416
417	Understanding the black box: a systematic review of the measurement of the							Understanding the black box: a systematic review of the measurement of the community mobilization process in evaluations of interventions targeting sexual, reproductive, and maternal health.
418	community mobilization process in evaluations of interventions targeting sexual,
419	reproductive, and maternal health.
420
421	Altman L(1), Kuhlmann AK(2), Galavotti C(3).
422
423	Author information:
424	(1)MANILA Consulting Group, Inc., 1420 Beverly Road Suite 220, McLean, VA 22101,
425	USA; CARE USA, 51 Ellis Street, Atlanta, GA 30303, USA. Electronic address:
426	lara.altman@gmail.com.
427	(2)MANILA Consulting Group, Inc., 1420 Beverly Road Suite 220, McLean, VA 22101,
428	USA; George Warren Brown School of Social Work, Washington University in St.
429	Louis, Campus Box 1196, One Brookings Drive, St. Louis, MO 63130, USA. Electronic
430	address: sebertkuhlmanna@slu.edu.
431	(3)CARE USA, 51 Ellis Street, Atlanta, GA 30303, USA. Electronic address:
432	cgalavotti@care.org.
433
434	Community mobilization (CM) interventions are often used to improve sexual,
435	reproductive, and maternal health (SRMH). This systematic review provides an
436	overview of CM indicators used in evaluation and then focuses on the use of
437	linking constructs-those measures of the process of CM between programmatic
438	outputs and outcomes. We identified 108 English-language articles evaluating 86
439	CM interventions that target SRMH. Content analysis was used to code CM
440	indicators into five categories: qualitative descriptions of CM; participation,
441	diffusion and community action indicators that measure tangible, programmatic
442	outputs; and linking constructs that capture the process of moving from
443	participation to empowerment. Fifty-five (64.0%) interventions include a CM
444	indicator. Diffusion indicators are most common (56.4%); linking constructs are
445	least common (20.0%). We found 23 linking constructs used in evaluations of 11
446	interventions, with limited information on psychometric properties available.
447	Three evaluations report positive relationships between linking constructs and
448	condom use, one of which was significant in multivariate analysis. To better
449	understand how CM leads to improved outcomes, we recommend increasing the
450	measurement of linking constructs in evaluations of CM interventions. Research
451	should focus on developing and validating new linking construct indicators and
452	better disseminating existing measurement tools.
453
454	Copyright © 2014 Elsevier Ltd. All rights reserved.
455
456	DOI: 10.1016/j.evalprogplan.2014.11.010
457	PMID: 25615599 [Indexed for MEDLINE]
458
459
460	12. PLoS One. 2018 May 31;13(5):e0196788. doi: 10.1371/journal.pone.0196788.
461	eCollection 2018.
462
463	Broadening understanding of accountability ecosystems in sexual and reproductive
464	health and rights: A systematic review.
465
466	Van Belle S(1), Boydell V(2), George AS(3), Brinkerhoff DW(4), Khosla R(5).
467
468	Author information:
469	(1)Institute of Tropical Medicine, Antwerp, Belgium.
470	(2)The Evidence Project, International Planned Parenthood Federation, London,
471	United Kingdom.
472	(3)School of Public Health, University of the Western Cape, Cape Town, South
473	Africa.
474	(4)RTI International, Research Triangle Park, North Carolina, United States of
475	America.
476	(5)World Health Organization, Geneva, Switzerland.
477
478	Erratum in
479	PLoS One. 2018 Jul 10;13(7):e0200675.
480
481	BACKGROUND: Accountability for ensuring sexual and reproductive health and rights
482	is increasingly receiving global attention. Less attention has been paid to
483	accountability mechanisms for sexual and reproductive health and rights at
484	national and sub-national level, the focus of this systematic review.
485	METHODS: We searched for peer-reviewed literature using accountability, sexual
486	and reproductive health, human rights and accountability instrument search terms
487	across three electronic databases, covering public health, social sciences and
488	legal studies. The search yielded 1906 articles, 40 of which met the inclusion
489	and exclusion criteria (articles on low and middle-income countries in English,
490	Spanish, French and Portuguese published from 1994 and October 2016) defined by a
491	peer reviewed protocol.
492	RESULTS: Studies were analyzed thematically and through frequencies where
493	appropriate. They were drawn from 41 low- and middle-income countries, with just
494	over half of the publications from the public health literature, 13 from legal
495	studies and the remaining six from social science literature. Accountability was
496	discussed in five health areas: maternal, neonatal and child health services, HIV
497	services, gender-based violence, lesbian/gay/bisexual/transgender access and
498	access to reproductive health care in general. We identified three main groupings
499	of accountability strategies: performance, social and legal accountability.
500	CONCLUSION: The review identified an increasing trend in the publication of
501	accountability initiatives in Sexual and Reproductive Health and Rights (SRHR).
502	The review points towards a complex 'accountability ecosystem' with multiple
503	actors with a range of roles, responsibilities and interactions across levels
504	from the transnational to the local. These accountability strategies are not
505	mutually exclusive, but they do change the terms of engagement between the actors
506	involved. The publications provide little insight on the connections between
507	these accountability strategies and on the contextual conditions for the
508	successful implementation of the accountability interventions. Obtaining a more
509	nuanced understanding of various underpinnings of a successful approach to
510	accountability at national and sub national levels is essential.
511
512	DOI: 10.1371/journal.pone.0196788
513	PMCID: PMC5978882
514	PMID: 29851951 [Indexed for MEDLINE]			SC157
515
516	Conflict of interest statement: The authors have declared that no competing
517	interests exist.
518
519
520	13. J Acquir Immune Defic Syndr. 2017 May 1;75 Suppl 1:S86-S93. doi:
521	10.1097/QAI.0000000000001330.
522
523	Realizing the Promise of the Global Plan: Engaging Communities and Promoting the								Realizing the Promise of the Global Plan: Engaging Communities and Promoting the Health and Human Rights of Women Living With HIV.
524	Health and Human Rights of Women Living With HIV.
525
526	Matheson R(1), Brion S, Sharma A, Dilmitis S, Schmitz K, Kean S, Filous K,								Matheson R(1), Brion S, Sharma A, Dilmitis S, Schmitz K, Kean S, Filous K, Murenga M, Scheepers E, Ukoli P, Mworeko L, Yuvaraj A.
527	Murenga M, Scheepers E, Ukoli P, Mworeko L, Yuvaraj A.
528
529	Author information:
530	(1)*International Community of Women Living with HIV (ICW), Nairobi, Kenya;
531	†International Community of Women Living with HIV (ICW), Washington, DC; ‡Global
532	Network of People Living with HIV (GNP+), Brighton, United Kingdom; §Independent
533	Consultant, International Community of Women Living with HIV, Harare, Zimbabwe;
534	‖mothers-2-mothers, Cape Town, South Africa; ¶World Vision International, Milton
535	Keynes, United Kingdom; #International Community of Women Living with HIV West
536	Africa (ICW WA), Abuja, Nigeria; **International Community of Women Living with
537	HIV Eastern Africa (ICW EA), Kampala, Uganda; and ††International Community of
538	Women Living with HIV (ICW), Delhi, India.
539
540	The Global Plan Towards the Elimination of New HIV Infections Among Children by
541	2015 and Keeping Their Mothers Alive highlighted the need to put the health and
542	well-being of women and mothers at the center of efforts to prevent vertical
543	transmission. This article will examine a selection of community engagement
544	practices in 3 key areas: (1) as an accountability tool, (2) in service delivery,
545	and (3) as a facilitator of human rights. The lived experiences of women living
546	with HIV as recipients of and participants in services for the prevention of
547	vertical transmission provide both the framework for an exploration of best
548	community engagement practices and suggestions for the way forward.
549
550	DOI: 10.1097/QAI.0000000000001330
551	PMID: 28399001 [Indexed for MEDLINE]
552
553
554	14. Curr Opin Obstet Gynecol. 2015 Oct;27(5):333-8. doi:
555	10.1097/GCO.0000000000000196.
556
557	Conscientious objection to abortion and reproductive healthcare: a review of
558	recent literature and implications for adolescents.
559
560	Morrell KM(1), Chavkin W.
561
562	Author information:
563	(1)aPhysicians for Reproductive Health bMailman School of Public Health, Columbia
564	University, New York, New York, USA.
565
566	PURPOSE OF REVIEW: Conscientious objection to reproductive healthcare (refusal to
567	perform abortion, assisted reproductive technologies, prenatal diagnosis,
568	contraception, including emergency contraception and sterilization, etc.) has
569	become a widespread global phenomenon and constitutes a barrier to these services
570	for many women. Adolescents are a particularly vulnerable group because some
571	providers object to specific aspects of their reproductive healthcare because of
572	their status as minors.
573	RECENT FINDINGS: Recent peer-reviewed publications concerning conscientious
574	objection address provider attitudes to abortion and emergency contraception,
575	ethical arguments against conscientious objection, calls for clarification of the
576	current laws regarding conscientious objection, legal case commentaries, and
577	descriptions of the country-specific impact of policies in Russia and Italy.
578	SUMMARY: Conscientious objection is understudied, complicated, and appears to
579	constitute a barrier to care, especially for certain subgroups, although the
580	degree to which conscientious objection has compromised sexual and reproductive
581	healthcare for adolescents is unknown. Physicians are well positioned to support
582	individual conscience while honoring their obligations to patients and to medical
583	evidence.
584
585	DOI: 10.1097/GCO.0000000000000196
586	PMID: 26241174 [Indexed for MEDLINE]
587
588
589	15. J Int AIDS Soc. 2015 Dec 1;18(Suppl 5):20280. doi: 10.7448/IAS.18.6.20280.
590	eCollection 2015.
591
592	Advancing the sexual and reproductive health and human rights of women living
593	with HIV: a review of UN, regional and national human rights norms and standards.
594
595	Khosla R(1), Van Belle N(2), Temmerman M(2).
596
597	Author information:
598	(1)Department of Reproductive Health and Research, World Health Organization,
599	Geneva, Switzerland; khoslar@who.int.
600	(2)Department of Reproductive Health and Research, World Health Organization,
601	Geneva, Switzerland.
602
603	INTRODUCTION: The right to sexual and reproductive health (SRH) is an essential
604	part of the right to health and is dependent upon substantive equality, including
605	freedom from multiple and intersecting forms of discrimination that result in
606	exclusion in both law and practice. Nonetheless, general and specific SRH needs
607	of women living with HIV are often not adequately addressed. For example,
608	services that women living with HIV need may not be available or may have
609	multiple barriers, in particular stigma and discrimination. This study was
610	conducted to review United Nations Human Rights Council, Treaty Monitoring Bodies
611	and Special Rapporteur reports and regional and national mechanisms regarding SRH
612	issues of women living with HIV. The objective is to assess areas of progress, as
613	well as gaps, in relation to health and human rights considerations in the work
614	of these normative bodies on health and human rights.
615	METHODS: The review was done using keywords of international, regional and
616	national jurisprudence on findings covering the 2000 to 2014 period for documents
617	in English; searches for the Inter-American Commission on Human Rights and
618	national judgments were also conducted in Spanish. Jurisprudence of UN Treaty
619	Monitoring Bodies, regional mechanisms and national bodies was considered in this
620	regard.
621	RESULTS AND DISCUSSION: In total, 236 findings were identified using the search
622	strategy, and of these 129 were selected for review based on the inclusion
623	criteria. The results highlight that while jurisprudence from international,
624	regional and national bodies reflects consideration of some health and human
625	rights issues related to women living with HIV and SRH, the approach of these
626	bodies has been largely ad hoc and lacks a systematic integration of human rights
627	concerns of women living with HIV in relation to SRH. Most findings relate to
628	non-discrimination, accessibility, informed decision-making and accountability.
629	There are critical gaps on normative standards regarding the human rights of
630	women living with HIV in relation to SRH.
631	CONCLUSIONS: A systematic approach to health and human rights considerations
632	related to women living with HIV and SRH by international, regional and national
633	bodies is needed to advance the agenda and ensure that policies and programmes
634	related to SRH systematically take into account the health and human rights of
635	women living with HIV.
636
637	DOI: 10.7448/IAS.18.6.20280
638	PMCID: PMC4672403
639	PMID: 26643455 [Indexed for MEDLINE]
640
641
642	16. Health Care Women Int. 2016 Oct;37(10):1028-66. doi:
643	10.1080/07399332.2016.1141911. Epub 2016 Jan 19.
644
645	The importance of community mobilization in interventions to improve sexual,
646	reproductive, and maternal health outcomes: A review of the evidence.
647
648	Sebert Kuhlmann AK(1)(2), Altman L(1)(3), Galavotti C(3).
649
650	Author information:
651	(1)a MANILA Consulting Group, Inc. , McLean , Virginia , USA.
652	(2)b College for Public Health & Social Justice, Saint Louis University , St.
653	Louis , Missouri , USA.
654	(3)c CARE USA , Atlanta , Georgia , USA.
655
656	Community participation, engagement, and mobilization are common components of
657	many sexual, reproductive, and maternal health (SRMH) programs, but little
658	consensus exists among researchers on how critical these program components are.
659	Using principles of realist review, we reviewed a spectrum of community
660	mobilization interventions to evaluate their use in improving five SRMH areas.
661	Consistent with theoretical assumptions, we found that actively involving
662	community members in leading intervention activities and/or taking ownership
663	tends to produce better SRMH outcomes than simply relying on community members as
664	implementers. Despite this, many fewer programs exist with this meaningful level
665	of engagement than with more cursory engagement.
666
667	DOI: 10.1080/07399332.2016.1141911
668	PMID: 26785861 [Indexed for MEDLINE]			SC087
669
670
671	17. J Int AIDS Soc. 2015 Dec 1;18(Suppl 5):20290. doi: 10.7448/IAS.18.6.20290.
672	eCollection 2015.
673
674	Human rights and the sexual and reproductive health of women living with HIV--a
675	literature review.
676
677	Kumar S(1), Gruskin S(2), Khosla R(3), Narasimhan M(3).
678
679	Author information:
680	(1)Department of Preventive Medicine, Institute for Global Health, University of
681	Southern California, Los Angeles, CA, USA.
682	(2)Program on Global Health & Human Rights, Institute for Global Health,
683	University of Southern California, Los Angeles, CA, USA; gruskin@med.usc.edu.
684	(3)Department of Reproductive Health & Research, World Health Organization,
685	Geneva, Switzerland.
686
687	INTRODUCTION: Even as the number of women living with HIV around the globe
688	continues to grow, realization of their sexual and reproductive health and human
689	rights remains compromised. The objective of this study was to review the current
690	state of knowledge on the sexual and reproductive health and human rights of
691	women living with HIV to assess evidence and gaps.
692	METHODS: Relevant databases were searched for peer-reviewed and grey literature.
693	Search terms included a combination of MeSH terms and keywords representing
694	women, HIV/AIDS, ART, human rights, sexual and reproductive health. We included
695	both qualitative and quantitative literature published in English, French, or
696	Spanish between July 2011 and December 2014.
697	RESULTS AND DISCUSSION: The search yielded 2228 peer-reviewed articles, of which
698	40 met the inclusion criteria in the final review. The grey literature search
699	yielded 2186 documents of which seven met the inclusion criteria in the final
700	review. Of the articles and documents reviewed, not a single peer-reviewed
701	article described the explicit implementation of rights in programming, and only
702	two documents from the grey literature did so. With one possible exception, no
703	articles or documents were found which addressed rights comprehensively, or
704	addressed the majority of relevant rights (i.e. equality; non-discrimination;
705	participation; privacy and confidentiality; informed decision making;
706	availability, accessibility, acceptability and quality (3AQ) of services
707	individually or in their totality; and accountability). Additional findings
708	indicate that the language of rights is used most often to describe the apparent
709	neglect or violation of human rights and what does exist only addresses a few
710	rights in the context of a few areas within sexual and reproductive health.
711	CONCLUSIONS: Findings from this review suggest the need to better integrate
712	rights into interventions, particularly with attention to provider training,
713	service delivery, raising awareness and capacity building among the community of
714	women living with HIV. Further research is urgently needed to support the sexual
715	and reproductive health and rights of women living with HIV, to identify what
716	works and to inform future programming and policies to improve care, treatment
717	and support for women living with HIV.
718
719	DOI: 10.7448/IAS.18.6.20290
720	PMCID: PMC4672398
721	PMID: 26643461 [Indexed for MEDLINE]
722
723
724	18. Int J Gynaecol Obstet. 2016 Dec;135(3):345-357. doi: 10.1016/j.ijgo.2016.09.008.
725	Epub 2016 Oct 14.
726
727	Strengthening accountability for improved maternal and newborn health: A mapping								Strengthening accountability for improved maternal and newborn health: A mapping of studies in Sub-Saharan Africa.
728	of studies in Sub-Saharan Africa.
729
730	Martin Hilber A(1), Blake C(2), Bohle LF(2), Bandali S(3), Agbon E(4), Hulton
731	L(3).
732
733	Author information:
734	(1)Swiss Tropical and Public Health Institute, Basel, Switzerland; University of
735	Basel, Basel, Switzerland. Electronic address: adriane.martinhilber@unibas.ch.
736	(2)Swiss Tropical and Public Health Institute, Basel, Switzerland; University of
737	Basel, Basel, Switzerland.
738	(3)Evidence for Action, Options Consultancy Services Ltd, London, UK.
739	(4)Evidence for Action, Options Consultancy Services Ltd, Abuja, Nigeria.
740
741	OBJECTIVE: To describe the types of maternal and newborn health program
742	accountability mechanisms implemented and evaluated in recent years in
743	Sub-Saharan Africa, how these have been implemented, their effectiveness, and
744	future prospects to improve governance and MNH outcomes.
745	METHOD: A structured review selected 38 peer-reviewed papers between 2006 and
746	2016 in Sub-Saharan Africa to include in the analysis.
747	RESULTS: Performance accountability in MNH through maternal and perinatal death
748	surveillance was the most common accountability mechanism used. Political and
749	democratic accountability through advocacy, human rights, and global tracking of
750	progress on indicators achieved greatest results when multiple stakeholders were
751	involved. Financial accountability can be effective but depend on external
752	support. Overall, this review shows that accountability is more effective when
753	clear expectations are backed by social and political advocacy and
754	multistakeholder engagement, and supported by incentives for positive action.
755	CONCLUSION: There are few accountability mechanisms in MNH in Sub-Saharan Africa
756	between decision-makers and those affected by those decisions with both the power
757	and the will to enforce answerability. Increasing accountability depends not only
758	on how mechanisms are enforced but also, on how providers and managers understand
759	accountability.
760
761	Copyright Â© 2016 International Federation of Gynecology and Obstetrics.
762	Published by Elsevier Ireland Ltd. All rights reserved.
763
764	DOI: 10.1016/j.ijgo.2016.09.008
765	PMID: 27802869 [Indexed for MEDLINE]
766
767
768	19. Lancet. 2018 Apr 14;391(10129):1538-1548. doi: 10.1016/S0140-6736(18)30104-1.
769	Epub 2018 Jan 31.
770
771	Countdown to 2030: tracking progress towards universal coverage for reproductive,
772	maternal, newborn, and child health.
773
774	Countdown to 2030 Collaboration.
775
776	Collaborators: Boerma T, Requejo J, Victora CG, Amouzou A, George A, Agyepong I,
777	Barroso C, Barros AJD, Bhutta ZA, Black RE, Borghi J, Buse K, Aguirre LC, Chopra
778	M, Chou D, Chu Y, Claeson M, Daelmans B, Davis A, DeJong J, Diaz T, El Arifeen S,
779	Ewerling F, Fox M, Gillespie S, Grove J, Guenther T, Haakenstad A, Hosseinpoor
780	AR, Hounton S, Huicho L, Jacobs T, Jiwani S, Keita Y, Khosla R, Kruk ME, Kuo T,
781	Kyobutungi C, Langer A, Lawn JE, Leslie H, Liang M, Maliqi B, Manu A, Masanja H,
782	Marchant T, Menon P, Moran AC, Mujica OJ, Nambiar D, Ohiri K, Park LA, Patton GC,
783	Peterson S, Piwoz E, Rasanathan K, Raj A, Ronsmans C, Saad-Haddad G, Sabin ML,
784	Sanders D, Sawyer SM, da Silva ICM, Singh NS, Somers K, Spiegel P, Tappis H,
785	Temmerman M, Vaz LME, Ved RR, Vidaletti LP, Waiswa P, Wehrmeister FC, Weiss W,
786	You D, Zaidi S.
787
788	Building upon the successes of Countdown to 2015, Countdown to 2030 aims to
789	support the monitoring and measurement of women's, children's, and adolescents'
790	health in the 81 countries that account for 95% of maternal and 90% of all child
791	deaths worldwide. To achieve the Sustainable Development Goals by 2030, the rate
792	of decline in prevalence of maternal and child mortality, stillbirths, and
793	stunting among children younger than 5 years of age needs to accelerate
794	considerably compared with progress since 2000. Such accelerations are only
795	possible with a rapid scale-up of effective interventions to all population
796	groups within countries (particularly in countries with the highest mortality and
797	in those affected by conflict), supported by improvements in underlying
798	socioeconomic conditions, including women's empowerment. Three main conclusions
799	emerge from our analysis of intervention coverage, equity, and drivers of
800	reproductive, maternal, newborn, and child health (RMNCH) in the 81 Countdown
801	countries. First, even though strong progress was made in the coverage of many
802	essential RMNCH interventions during the past decade, many countries are still a
803	long way from universal coverage for most essential interventions. Furthermore, a
804	growing body of evidence suggests that available services in many countries are
805	of poor quality, limiting the potential effect on RMNCH outcomes. Second,
806	within-country inequalities in intervention coverage are reducing in most
807	countries (and are now almost non-existent in a few countries), but the pace is
808	too slow. Third, health-sector (eg, weak country health systems) and
809	non-health-sector drivers (eg, conflict settings) are major impediments to
810	delivering high-quality services to all populations. Although more data for RMNCH
811	interventions are available now, major data gaps still preclude the use of
812	evidence to drive decision making and accountability. Countdown to 2030 is
813	investing in improvements in measurement in several areas, such as quality of
814	care and effective coverage, nutrition programmes, adolescent health, early
815	childhood development, and evidence for conflict settings, and is prioritising
816	its regional networks to enhance local analytic capacity and evidence for RMNCH.
817
818	Copyright © 2018 World Health Organization. Published by Elsevier Ltd/Inc/BV. All
819	rights reserved. Published by Elsevier Ltd.. All rights reserved.
820
821	DOI: 10.1016/S0140-6736(18)30104-1
822	PMID: 29395268 [Indexed for MEDLINE]
823
824
825	20. AIDS Behav. 2017 Dec;21(12):3366-3430. doi: 10.1007/s10461-017-1965-5.
826
827	Structural Interventions in HIV Prevention: A Taxonomy and Descriptive Systematic
828	Review.
829
830	Sipe TA(1), Barham TL(2), Johnson WD(2), Joseph HA(2), Tungol-Ashmon ML(2),
831	O'Leary A(2).
832
833	Author information:
834	(1)Division of HIV/AIDS Prevention, Prevention Research Branch, The U.S. Centers
835	for Disease Control and Prevention, 1600 Clifton Rd, Mailstop E-37, Atlanta, GA,
836	30333, USA. tsipe@cdc.gov.
837	(2)Division of HIV/AIDS Prevention, Prevention Research Branch, The U.S. Centers
838	for Disease Control and Prevention, 1600 Clifton Rd, Mailstop E-37, Atlanta, GA,
839	30333, USA.
840
841	One of the four national HIV prevention goals is to incorporate combinations of
842	effective, evidence-based approaches to prevent HIV infection. In fields of
843	public health, techniques that alter environment and affect choice options are
844	effective. Structural approaches may be effective in preventing HIV infection.
845	Existing frameworks for structural interventions were lacking in breadth and/or
846	depth. We conducted a systematic review and searched CDC's HIV/AIDS Prevention
847	Research Synthesis Project's database for relevant interventions during
848	1988-2013. We used an iterative process to develop the taxonomy. We identified
849	213 structural interventions: Access (65%), Policy/Procedure (32%), Mass Media
850	(29%), Physical Structure (27%), Capacity Building (24%), Community Mobilization
851	(9%), and Social Determinants of Health (8%). Forty percent targeted high-risk
852	populations (e.g., people who inject drugs [12%]). This paper describes a
853	comprehensive, well-defined taxonomy of structural interventions with 7
854	categories and 20 subcategories. The taxonomy accommodated all interventions
855	identified.
856
857	DOI: 10.1007/s10461-017-1965-5
858	PMCID: PMC5824620
859	PMID: 29159594 [Indexed for MEDLINE]			SC148
860
861
862	21. J Sch Health. 1992 Sep;62(7):331-8.
863
864	Adolescents and sexually transmitted diseases.
865
866	Yarber WL(1), Parrillo AV.
867
868	Author information:
869	(1)Dept. of Applied Health Science, Indiana University, Bloomington 47405.
870
871	Sexually transmitted diseases (STDs) are a serious health problem for
872	adolescents, occurring in an estimated one-quarter of sexually active teen-agers.
873	Many of the health problems--including STDs--result from specific risk-taking
874	behaviors. Determinants of STD risks among adolescents include behavioral,
875	psychological, social, biological, institutional factors. Education is an
876	important component in STD control in adolescents. The goal of education is to
877	increase adolescent self-efficiency in practicing STD prevention and
878	risk-reduction. A comprehensive approach including quality, theory-based
879	education, accessible and effective health clinics, and improved social and
880	economic conditions has the most promise of controlling STDs in adolescents.
881
882	PIP: The US Department of Health and Human Service reported that 25% of sexuality
883	active teenagers have had a sexually transmitted disease (STD). In school, youth
884	are reported to have a lower STD prevalence of 4% based on Centers for Disease
885	Control high school surveys. The seriousness of the problem is approached through
886	discussion of the prevalence and health impact, the determinants (behavioral,
887	social, biological, institutional), control strategies, and educational
888	strategies. STD educational strategies can be effective only when part of a
889	larger health education program (human sexuality and family life education)
890	rather than including HIV infection instruction in a biology class. Populations
891	particularly affected are young women and low income, urban minority youth. The
892	adolescent risk of STDs is higher than in other age groups. Unfortunately severe
893	consequences may involve reproductive health, i.e., tubal infertility from pelvic
894	inflammatory disease and ectopic pregnancies from, for instance, chlamydia and
895	gonorrhea. Females suffer more damage than males, although more males die of
896	AIDS. Behavioral factors are sexual behavior, drug use, and health care behavior.
897	Psychological factors such as self-esteem and locus of control are associated
898	with STD risk behavior. Sexual activity is possible earlier due to a decrease in
899	the average age of menarche. Access to services is a critical factor in
900	prevention. Effective intervention programs should take into account risk factors
901	and adolescent development. Adolescent clinical services need to be improved
902	through better diagnosis, treatment, and counseling; research and education are
903	needed also. The goal of STD education is to provide adolescents with an
904	increased self-sufficiency in practicing STD prevention and risk reduction.
905	Programs must be sensitive to youth subcultures and include messages about HIV
906	and AIDS. School and community programs are essential to reach all teenagers. The
907	optimum conditions for controlling STDs are an improved social and economic
908	environment, accessible and effective health clinics, and quality education.
909
910	PMID: 1434562 [Indexed for MEDLINE]
911
912
913	22. MCN Am J Matern Child Nurs. 2013 Jan-Feb;38(1):48-53. doi:
914	10.1097/NMC.0b013e31826591a3.
915
916	A review of community-based participatory research in child health.
917
918	Vaughn LM(1), Wagner E, Jacquez F.
919
920	Author information:
921	(1)Division of Emergency Medicine, Cincinnati Children's Hospital Medical Center,
922	Department of Pediatrics, University of Cincinnati College of Medicine,
923	Cincinnati, OH, USA. lisa.vaughn@cchmc.org
924
925	OBJECTIVE: To review published studies that use an authentic community-based
926	participatory research (CBPR) approach in child health to highlight the benefits,
927	barriers, and scope of this approach with pediatric populations.
928	METHOD: Studies using CBPR in child health were identified using PubMed, Scopus,
929	and Web of Science through MeSH heading and keyword searches. Keywords included
930	community-based participatory research and "child," "youth," and "adolescent."
931	Literature reviews and community-placed articles were excluded.
932	RESULTS: A total of 34 CBPR studies focused on child health were identified and
933	analyzed for this review. The most common child health issue in these studies was
934	obesity/diabetes. Other child health topics included health needs assessments,
935	reproductive health, female health, HIV treatment, physical activity, mental
936	health, maternal/child health, substance abuse, asthma, and youth with
937	disabilities/special healthcare needs. IMPLICATIONS/CONCLUSION: CBPR offers a
938	unique approach for translating evidence-based models and research knowledge from
939	child health into effective and sustainable interventions.
940
941	DOI: 10.1097/NMC.0b013e31826591a3
942	PMID: 23232779 [Indexed for MEDLINE]
943
944
945	23. AIDS Behav. 2014 Nov;18(11):2110-34. doi: 10.1007/s10461-014-0748-5.
946
947	The impact of community mobilisation on HIV prevention in middle and low income
948	countries: a systematic review and critique.
949
950	Cornish F(1), Priego-Hernandez J, Campbell C, Mburu G, McLean S.
951
952	Author information:
953	(1)Department of Methodology, The London School of Economics and Political
954	Science, London, UK.
955
956	While community mobilisation (CM) is increasingly advocated for HIV prevention,
957	its impact on measurable outcomes has not been established. We performed a
958	systematic review of the impact of CM within HIV prevention interventions
959	(N = 20), on biomedical, behavioural and social outcomes. Among most at risk
960	groups (particularly sex workers), the evidence is somewhat consistent,
961	indicating a tendency for positive impact, with stronger results for behavioural
962	and social outcomes than for biomedical ones. Among youth and general
963	communities, the evidence remains inconclusive. Success appears to be enhanced by
964	engaging groups with a strong collective identity and by simultaneously
965	addressing the socio-political context. We suggest that the inconclusiveness of
966	the findings reflects problems with the evidence, rather than indicating that CM
967	is ineffective. We discuss weaknesses in the operationalization of CM, neglect of
968	social context, and incompatibility between context-specific CM processes and the
969	aspiration of review methodologies to provide simple, context-transcending
970	answers.
971
972	DOI: 10.1007/s10461-014-0748-5
973	PMCID: PMC4196137
974	PMID: 24659360 [Indexed for MEDLINE]			CRD013
975
976
977	24. Eur J Cancer. 2015 Nov;51(16):2375-85. doi: 10.1016/j.ejca.2015.07.006. Epub 2015
978	Aug 18.
979
980	Reaching women who do not participate in the regular cervical cancer screening
981	programme by offering self-sampling kits: a systematic review and meta-analysis
982	of randomised trials.
983
984	Verdoodt F(1), Jentschke M(2), Hillemanns P(2), Racey CS(3), Snijders PJ(4),
985	Arbyn M(5).
986
987	Author information:
988	(1)Belgian Cancer Centre/Unit of Cancer Epidemiology, Scientific Institute of
989	Public Health, J. Wytsmanstraat 14, 1050 Brussels, Belgium.
990	(2)Department of Obstetrics and Gynaecology, Hannover Medical School,
991	Carl-Neuberg-Str, 1, 30625 Hannover, Germany.
992	(3)Dalla Lana School of Public Health, University of Toronto, 155 College Street
993	, 6th Floor, Toronto, Ontario M5T3M7, Canada.
994	(4)Department of Pathology, VU University medical center, De Boelelaan 1117, 1081
995	HV Amsterdam, The Netherlands.
996	(5)Belgian Cancer Centre/Unit of Cancer Epidemiology, Scientific Institute of
997	Public Health, J. Wytsmanstraat 14, 1050 Brussels, Belgium. Electronic address:
998	Marc.arbyn@wiv-isp.be.
999
1000	INTRODUCTION: Population coverage for cervical cancer screening is an important
1001	determinant explaining differences in the incidence of cervical cancer between
1002	countries. Offering devices for self-sampling has the potential to increase
1003	participation of hard-to-reach women.
1004	METHODS: A systematic review and meta-analysis were performed to evaluate the
1005	participation after an invitation including a self-sampling device (self-sampling
1006	arm) versus an invitation to have a sample taken by a health professional
1007	(control arm), sent to under-screened women.
1008	RESULTS: Sixteen randomised studies were found eligible. In an intention-to-treat
1009	analysis, the pooled participation in the self-sampling arm was 23.6% (95%
1010	confidence interval (CI)=20.2-27.3%), when self-sampling kits were sent by mail
1011	to all women, versus 10.3% (95% CI=6.2-15.2%) in the control arm (participation
1012	difference: 12.6% [95% CI=9.3-15.9]). When women had to opt-in to receive the
1013	self-sampling device, as used in three studies, the pooled participation was not
1014	higher in the self-sampling compared to the control arm (participation
1015	difference: 0.2% [95% CI=-4.5-4.9%]).
1016	CONCLUSION: An increased participation was observed in the self-sampling arm
1017	compared to the control arm, if self-sampling kits were sent directly to women at
1018	their home address. However, the size of the effect varied substantially among
1019	studies. Since participation was similar in both arms when women had to opt-in,
1020	future studies are warranted to discern opt-in scenarios that are most acceptable
1021	to women.
1022
1023	Copyright © 2015 Elsevier Ltd. All rights reserved.
1024
1025	DOI: 10.1016/j.ejca.2015.07.006
1026	PMID: 26296294 [Indexed for MEDLINE]
1027
1028
1029	25. SAHARA J. 2015;12:30-8. doi: 10.1080/17290376.2015.1085892.
1030
1031	'You need to have some guts to teach': Teacher preparation and characteristics
1032	for the teaching of sexuality and HIV/AIDS education in South African schools.
1033
1034	Francis DA(1), DePalma R(2).
1035
1036	Author information:
1037	(1)a PhD, is a Professor in School of Education at the University of
1038	KwaZulu-Natal , Durban , South Africa.
1039	(2)b PhD, is an Associate Professor in Facultade de Ciencias da Educación at the
1040	University of A Coruña , A Coruña , Spain.
1041
1042	Using in-depth interviews, we asked sexuality educators in South Africa about
1043	their own professional preparation and what they believed were necessary educator
1044	characteristics for teaching Sexuality Education. Our findings show that our
1045	teachers taught Sexuality Education without any appropriate qualification or
1046	preparation, but because they had a lighter teaching load and had room to take on
1047	more teaching hours. Nevertheless, they all mention that 'not anybody can teach
1048	Sexuality Education'. Drawing on Shulman's taxonomy of knowledge and Freire's
1049	concept of critical consciousness, we attempt to make meaning of the teachers'
1050	responses and their relevance for the teaching of Sexuality Education.
1051
1052	DOI: 10.1080/17290376.2015.1085892
1053	PMID: 26365812 [Indexed for MEDLINE]
1054
1055
1056	26. J Int AIDS Soc. 2014 Nov 4;17:19228. doi: 10.7448/IAS.17.1.19228. eCollection
1057	2014
1058
1059	The cost and cost-effectiveness of gender-responsive interventions for HIV: a
1060	systematic review.
1061
1062	Remme M(1), Siapka M(2), Vassall A(2), Heise L(2), Jacobi J(3), Ahumada C(3), Gay
1063	J(4), Watts C(2).
1064
1065	Author information:
1066	(1)Social and Mathematical Epidemiology (SaME) Group, London School of Hygiene
1067	and Tropical Medicine, London, UK; michelle.remme@lshtm.ac.uk.
1068	(2)Social and Mathematical Epidemiology (SaME) Group, London School of Hygiene
1069	and Tropical Medicine, London, UK.
1070	(3)Joint United Nations Programme on HIV/AIDS (UNAIDS), Geneva, Switzerland.
1071	(4)Health Policy Project, Futures Group, Washington, DC, USA.
1072
1073	INTRODUCTION: Harmful gender norms and inequalities, including gender-based
1074	violence, are important structural barriers to effective HIV programming. We
1075	assess current evidence on what forms of gender-responsive intervention may
1076	enhance the effectiveness of basic HIV programmes and be cost-effective.
1077	METHODS: Effective intervention models were identified from an existing evidence
1078	review ("what works for women"). Based on this, we conducted a systematic review
1079	of published and grey literature on the costs and cost-effectiveness of each
1080	intervention identified. Where possible, we compared incremental costs and
1081	effects.
1082	RESULTS: Our effectiveness search identified 36 publications, reporting on the
1083	effectiveness of 22 HIV interventions with a gender focus. Of these, 11 types of
1084	interventions had a corresponding/comparable costing or cost-effectiveness study.
1085	The findings suggest that couple counselling for the prevention of vertical
1086	transmission; gender empowerment, community mobilization, and female condom
1087	promotion for female sex workers; expanded female condom distribution for the
1088	general population; and post-exposure HIV prophylaxis for rape survivors are
1089	cost-effective HIV interventions. Cash transfers for schoolgirls and school
1090	support for orphan girls may also be cost-effective in generalized epidemic
1091	settings.
1092	CONCLUSIONS: There has been limited research to assess the cost-effectiveness of
1093	interventions that seek to address women's needs and transform harmful gender
1094	norms. Our review identified several promising, cost-effective interventions that
1095	merit consideration as critical enablers in HIV investment approaches, as well as
1096	highlight that broader gender and development interventions can have positive HIV
1097	impacts. By no means an exhaustive package, these represent a first set of
1098	interventions to be included in the investment framework.
1099
1100	DOI: 10.7448/IAS.17.1.19228
1101	PMCID: PMC4221500
1102	PMID: 25373519 [Indexed for MEDLINE]
1103
1104
1105	27. Arch Dis Child Fetal Neonatal Ed. 2017 Sep;102(5):F456-F463. doi:
1106	10.1136/archdischild-2016-312341. Epub 2017 May 3.
1107
1108	Maternal vaccination against pertussis: a systematic review of the recent
1109	literature.
1110
1111	Gkentzi D(1)(2), Katsakiori P(3), Marangos M(2), Hsia Y(4), Amirthalingam G(5),
1112	Heath PT(4), Ladhani S(5).
1113
1114	Author information:
1115	(1)Department of Paediatrics, University General Hospital of Patras, Patras,
1116	Greece.
1117	(2)Department of Infectious Diseases, Patras Medical School, Patras, Greece.
1118	(3)Department of General Practice, Health Centre of Akrata, Akrata, Greece.
1119	(4)Paediatric Infectious Diseases Research Group and Vaccine Institute, St.
1120	George's University of London, London, UK.
1121	(5)Department of Immunisation, Hepatitis and Blood Safety, Public Health England,
1122	London, UK.
1123
1124	OBJECTIVE: This study is conducted to summarise and present the current knowledge
1125	on antenatal vaccination against pertussis with regard to national
1126	recommendations, coverage, immunogenicity, safety and effectiveness of the
1127	current available vaccines.
1128	METHODS: A systematic review of the literature in English was undertaken from
1129	January 2011 to May 2016 with searches in four databases. The review conformed to
1130	the Preferred Reporting Items for Systematic Reviews and Meta-Analyses
1131	guidelines.
1132	RESULTS: 47 studies fulfilled the inclusion criteria. Antenatal vaccination
1133	against pertussis induces high antibody concentrations in pregnant women, which
1134	are efficiently transferred transplacentally to the fetus and protect newborns
1135	when they are most vulnerable to pertussis. This strategy has been demonstrated
1136	to be safe, with no evidence of adverse pregnancy, birth or neonatal outcomes.
1137	Several countries have already introduced antenatal pertussis vaccination into
1138	their national immunisation programme with varying vaccination coverage
1139	influenced by various factors. Barriers to achieving high immunisation rates
1140	could be improved through better education of the public and healthcare
1141	professionals.
1142	CONCLUSIONS: There is now an increasing body of evidence to support the safety,
1143	immunogenicity and effectiveness of antenatal vaccination to reduce the morbidity
1144	and mortality associated with pertussis in neonates and young infants before they
1145	receive their primary immunisations. Narrowing the gap between scientific
1146	evidence and public health policies is critical in order to protect the most
1147	vulnerable as quickly as possible. The lessons learnt have important implications
1148	for implementation of new vaccines into the antenatal immunisation programme.
1149
1150	© Article author(s) (or their employer(s) unless otherwise stated in the text of
1151	the article) 2017. All rights reserved. No commercial use is permitted unless
1152	otherwise expressly granted.
1153
1154	DOI: 10.1136/archdischild-2016-312341
1155	PMID: 28468899 [Indexed for MEDLINE]
1156
1157	Conflict of interest statement: Competing interests: None declared.
1158
1159
1160	28. Clin Obstet Gynecol. 2014 Dec;57(4):659-73. doi: 10.1097/GRF.0000000000000059.
1161
1162	Contraceptive counseling: best practices to ensure quality communication and
1163	enable effective contraceptive use.
1164
1165	Dehlendorf C(1), Krajewski C, Borrero S.
1166
1167	Author information:
1168	(1)*Departments of Family & Community Medicine, Obstetrics, Gynecology &
1169	Reproductive Sciences, and Epidemiology & Biostatistics, University of California
1170	at San Francisco, San Francisco, California †Department of Obstetrics,
1171	Gynecology, and Reproductive Sciences, Magee-Women's Hospital ‡Center for
1172	Research on Health Care, VA Center for Health Equity Research and Promotion,
1173	University of Pittsburgh, Pittsburgh, Pennsylvania.
1174
1175	Improving the quality of contraceptive counseling is one strategy to prevent
1176	unintended pregnancy. We identify aspects of relational and task-oriented
1177	communication in family planning care that can assist providers in meeting their
1178	patients' needs. Approaches to optimizing women's experiences of contraceptive
1179	counseling include working to develop a close, trusting relationship with
1180	patients and using a shared decision-making approach that focuses on eliciting
1181	and responding to patient preferences. Providing counseling about side effects
1182	and using strategies to promote contraceptive continuation and adherence can also
1183	help optimize women's use of contraception.
1184
1185	DOI: 10.1097/GRF.0000000000000059
1186	PMCID: PMC4216627
1187	PMID: 25264697 [Indexed for MEDLINE]
1188
1189
1190	29. SAHARA J. 2015;12:66-75. doi: 10.1080/17290376.2015.1122547.
1191
1192	Talk radio as the soundtrack of our lives: Participatory HIV/AIDS communication,
1193	public self-expression and Positive Talk.
1194
1195	Burger M(1).
1196
1197	Author information:
1198	(1)a D Litt et Phil is affiliated to the Department of Communication Studies ,
1199	University of Johannesburg , Johannesburg , South Africa, *Email:
1200	mburger@uj.ac.za.
1201
1202	Despite the many HIV/AIDS communication initiatives, combined with support and
1203	infrastructural support in South Africa, risky behaviour associated with the
1204	spread of the epidemic is increasing amongst many groups. This calls for a
1205	re-evaluation of endeavours aimed at curbing the spread of the epidemic. This
1206	article is only concerned with the communicational aspects of the epidemic, but
1207	does not negate the interaction of these with other measures taken to address the
1208	epidemic. As is the case with most health communication initiatives, HIV/AIDS
1209	communication initiatives have evolved to favour the participatory approach above
1210	one-directional transmission of information to the public. The participatory
1211	approach rests on the assumption that an HIV/AIDS communication initiative stands
1212	the best chance of resulting in behaviour change if members of the target
1213	community participate in the communication initiative. The assumption is that as
1214	many people as possible should be involved in the maximum number of phases of the
1215	communicative initiative (such as initial research, planning, implementation and
1216	evaluation of the project). Some research has recently started to explore new
1217	forms of community participation, including inviting community participation
1218	through, for example, internet-based platforms such as social media, and mobile
1219	phone platforms such as WhatsApp and BBM. However, the reality broadcast
1220	genre--more specifically, talk radio--has been neglected, as only a few research
1221	investigations focused on talk radio and most of these are not exclusively about
1222	HIV/AIDS communication but focus on other health topics. From a participatory
1223	communication perspective, two sets of critique against the existing HIV/AIDS
1224	communication projects hold water: firstly, they do not make the maximum use of
1225	participatory communication principles and, secondly, they are externally
1226	initiated projects and emanate from outside the target community. To address both
1227	of these concerns, this article explores a wider range of participatory
1228	principles and the potential workings of these in an internally initiated
1229	communication initiative aimed at addressing the epidemic. More specifically,
1230	this article investigates ways in which radio listeners experience the reality
1231	broadcast genre--the talk radio show, Positive Talk--as participatory
1232	communication. Positive Talk is not an externally initiated project, as it is not
1233	part of a pre-planned, goal-oriented project that is owned and controlled outside
1234	the target community. In contrast, it has been initiated by Criselda Kananda, an
1235	individual not linked to any of the existing initiatives outside the community.
1236	She started the show to earn a living. She became a well-known person, is fairly
1237	knowledgeable in the field and was granted this opportunity as she is
1238	HIV-positive. In order to investigate how radio listeners use the show to engage
1239	in HIV/AIDS communication, 20 in-depth interviews were held with avid listeners
1240	of the show. The respondents indicated that they appreciate ordinary people
1241	phoning in. When expressing their opinions about the show, they found Kananda's
1242	life story credible, believed her public and private life to be congruent, valued
1243	Kananda's personality and respectful manner and could identify with the views
1244	expressed. In the article, it is argued that these ideas are largely in line with
1245	the principles of participatory communication tied to democracy, the
1246	participatory turn, the ordinary, validation of identity and respectful dialogue.
1247	Although the findings of this qualitative study cannot be generalised to the
1248	whole listening population of the show, they indicate that it is worth
1249	investigating the value of communication initiatives that emerge spontaneously
1250	from communities (instead of those strategically engineered from outside the
1251	general population) as a future direction of HIV/AIDS communication in the
1252	country.
1253
1254	DOI: 10.1080/17290376.2015.1122547
1255	PMID: 26700267 [Indexed for MEDLINE]
1256
1257
1258	30. J Int AIDS Soc. 2016 Jul 17;19(3 Suppl 2):20799. doi: 10.7448/IAS.19.3.20799.
1259	eCollection 2016.
1260
1261	HIV prevention among transgender women in Latin America: implementation, gaps and
1262	challenges.
1263
1264	Silva-Santisteban A(1), Eng S(2), de la Iglesia G(3), Falistocco C(3), Mazin
1265	R(4).
1266
1267	Author information:
1268	(1)Center for Interdisciplinary Research on Sexuality, AIDS and Society, Cayetano
1269	Heredia University, Lima, Peru; alfonsoss@upch.pe.
1270	(2)Regional Support Team for Latin America, UNAIDS, Panama City, Panama.
1271	(3)Horizontal Cooperation Technical Group for Latin America and the Caribbean,
1272	Buenos Aires, Argentina.
1273	(4)HIV and Sexually Transmitted Infections, Pan American Health Organization,
1274	Washington, DC, USA.
1275
1276	INTRODUCTION: Transgender women are the population most vulnerable to HIV in
1277	Latin America, with prevalence between 18 and 38%. Although the region has
1278	improved antiretroviral coverage, there is an urgent need to strengthen HIV
1279	prevention for key populations to meet regional targets set by governments. We
1280	conducted an assessment on the state of HIV prevention among transgender women in
1281	Latin America.
1282	METHODS: We conducted a desk review of Global AIDS Response Progress Reports,
1283	national strategic plans, technical reports and peer-reviewed articles from 17
1284	Latin American countries published through January 2015. The review was preceded
1285	by 12 semi-structured interviews with UNAIDS and Pan American Health Organization
1286	officers and a discussion group with transgender women regional leaders, to guide
1287	the identification of documents. We assessed access to, implementation and
1288	coverage of programmes; legal frameworks; community participation; inclusion of
1289	new strategies; and alignment with international recommendations.
1290	RESULTS AND DISCUSSION: Overall, prevention activities in the region focus on
1291	condom distribution, diagnosis of sexually transmitted infections and peer
1292	education, mostly delivered at health facilities, with limited community
1293	involvement. Argentina and Uruguay have implemented structural interventions to
1294	address social inclusion. Argentina, Brazil and Mexico have adopted early
1295	initiation of antiretroviral therapy and treatment as prevention strategies. The
1296	other countries do not have substantial tailored interventions and consider the
1297	trans population a sub-population of men who have sex with men in data collection
1298	and programme implementation. Limited coverage of services, discrimination and a
1299	deep-seated mistrust of the health system among transgender women are the main
1300	barriers to accessing HIV prevention services. Promising interventions include
1301	health services adapted to transgender women in Mexico; LGBT-friendly clinics in
1302	Argentina that incorporate community and health workers in mixed teams;
1303	task-shifting to community-based organizations; mobile HIV testing; and gender
1304	identity laws.
1305	CONCLUSIONS: Transgender women in Latin America continue to have limited access
1306	to HIV prevention services, which presents a bottleneck for reaching prevention
1307	goals and incorporating new prevention interventions. Prevention programmes
1308	should be rights-based; offer tailored, holistic interventions; and involve
1309	transgender women in their design and implementation.
1310
1311	DOI: 10.7448/IAS.19.3.20799
1312	PMCID: PMC4949309
1313	PMID: 27431470 [Indexed for MEDLINE]
1314
1315
1316	31. Semin Perinatol. 2015 Aug;39(5):326-37. doi: 10.1053/j.semperi.2015.06.004. Epub
1317	2015 Aug 4.
1318
1319	Implementation of the Every Newborn Action Plan: Progress and lessons learned.
1320
1321	Kinney MV(1), Cocoman O(2), Dickson KE(3), Daelmans B(2), Zaka N(3), Rhoda NR(4),
1322	Moxon SG(5), Kak L(6), Lawn JE(5), Khadka N(7), Darmstadt GL(8).
1323
1324	Author information:
1325	(1)Saving Newborn Lives, Save the Children, Washington, DC. Electronic address:
1326	Mkinney@savechildren.org.
1327	(2)Maternal, Child and Adolescent Health Department, WHO, Geneva, Switzerland.
1328	(3)Programmes Division, UNICEF HQ, New York, NY.
1329	(4)DFID|RMCH Project, Futures Group, South Africa; Groote Schuur Hospital,
1330	University of Cape Town, Cape Town, South Africa.
1331	(5)Saving Newborn Lives, Save the Children, Washington, DC; Maternal, Adolescent,
1332	Reproductive and Child Health (MARCH) Centre, London School of Hygiene and
1333	Tropical Medicine, London, UK; Department of Infectious Disease Epidemiology,
1334	London School of Hygiene and Tropical Medicine, London, UK.
1335	(6)Global Health Bureau, US Agency for International Development, US Agency for
1336	International Development, Washington, DC.
1337	(7)USAID's flagship Maternal Child Survival Programme, Washington, DC; Save the
1338	Children, Washington, DC.
1339	(8)Department of Pediatrics, and March of Dimes Prematurity Research
1340	Center,Stanford University School of Medicine, Stanford, CA.
1341
1342	Progress in reducing newborn mortality has lagged behind progress in reducing
1343	maternal and child deaths. The Every Newborn Action Plan (ENAP) was launched in
1344	2014, with the aim of achieving equitable and high-quality coverage of care for
1345	all women and newborns through links with other global and national plans and
1346	measurement and accountability frameworks. This article aims to assess country
1347	progress and the mechanisms in place to support country implementation of the
1348	ENAP. A country tracking tool was developed and piloted in October-December 2014
1349	to collect data on the ENAP-related national milestones and implementation
1350	barriers in 18 high-burden countries. Simultaneously, a mapping exercise
1351	involving 47 semi-structured interviews with partner organizations was carried
1352	out to frame the categories of technical support available in countries to
1353	support care at and around the time of birth by health system building blocks.
1354	Existing literature and reports were assessed to further supplement analysis of
1355	country progress. A total of 15 out of 18 high-burden countries have taken
1356	concrete actions to advance newborn health; four have developed specific action
1357	plans with an additional six in process and a further three strengthening newborn
1358	components within existing plans. Eight high-burden countries have a newborn
1359	mortality target, but only three have a stillbirth target. The ENAP
1360	implementation in countries is well-supported by UN agencies, particularly UNICEF
1361	and WHO, as well as multilateral and bilateral agencies, especially in health
1362	workforce training. New financial commitments from development partners and the
1363	private sector are substantial but tracking of national funding remains a
1364	challenge. For interventions with strong evidence, low levels of coverage
1365	persists and health information systems require investment and support to improve
1366	quality and quantity of data to guide and track progress. Some of the highest
1367	burden countries have established newborn health action plans and are scaling up
1368	evidence based interventions. Further progress will only be made with attention
1369	to context-specific implementation challenges, especially in areas that have been
1370	neglected to date such as quality improvement, sustained investment in training
1371	and monitoring health worker skills, support to budgeting and health financing,
1372	and strengthening of health information systems.
1373
1374	Copyright © 2015 Elsevier Inc. All rights reserved.
1375
1376	DOI: 10.1053/j.semperi.2015.06.004
1377	PMID: 26249104 [Indexed for MEDLINE]
1378
1379
1380	32. BMJ. 2018 Jul 30;362:k2785. doi: 10.1136/bmj.k2785.
1381
1382	Framework and strategy for integrated monitoring and evaluation of child health
1383	programmes for responsive programming, accountability, and impact.
1384
1385	Diaz T(1), Rasanathan K(2), Meribole E(3), Maina I(4), Nsona H(5), Aung KM(6),
1386	Nemser B(7), O'Neill KP(8).
1387
1388	Author information:
1389	(1)Epidemiology and Monitoring and Evaluation Team, Maternal Newborn and Child
1390	Adolescent Health Department, World Health Organization, Geneva, Switzerland
1391	tdiaz@who.int.
1392	(2)Knowledge Management and Implementation Research Unit, Health Section, Unicef,
1393	New York, USA.
1394	(3)Monitoring and Evaluation, Nigeria Ministry of Health, Abuja, Nigeria.
1395	(4)Health Sector Monitoring and Evaluation Unit-MOH;,Nairobi, Kenya.
1396	(5)Integrated Management of Childhood Illnesses, Ministry of Health, Malawi.
1397	(6)Unicef, Malawi Lilongwe, Malawi.
1398	(7)Epidemiology and Monitoring and Evaluation Team, Maternal Newborn and Child
1399	Adolescent Health Department, World Health Organization, Geneva, Switzerland.
1400	(8)Global Platform on Measurement and Accountability, Department of Information,
1401	Evidence and Research, Health Systems and Innovation, World Health Organization,
1402	Geneva, Switzerland.
1403
1404	DOI: 10.1136/bmj.k2785
1405	PMCID: PMC6283362
1406	PMID: 30061104 [Indexed for MEDLINE]
1407
1408	Conflict of interest statement: Competing interests: We have read and understood
1409	BMJ policy on declaration of interests and have no relevant interests to declare.
1410	The views expressed in this article do not necessarily represent the views,
1411	decisions, or policies of the institutions to which the authors are affiliated.
1412
1413
1414	33. Lancet. 2013 May 18;381(9879):1736-46. doi: 10.1016/S0140-6736(13)60685-6.
1415
1416	Women's groups practising participatory learning and action to improve maternal								Women's groups practising participatory learning and action to improve maternal and newborn health in low-resource settings: a systematic review and meta-analysis.
1417	and newborn health in low-resource settings: a systematic review and
1418	meta-analysis.
1419
1420	Prost A(1), Colbourn T, Seward N, Azad K, Coomarasamy A, Copas A, Houweling TA,
1421	Fottrell E, Kuddus A, Lewycka S, MacArthur C, Manandhar D, Morrison J, Mwansambo
1422	C, Nair N, Nambiar B, Osrin D, Pagel C, Phiri T, Pulkki-Brännström AM, Rosato M,
1423	Skordis-Worrall J, Saville N, More NS, Shrestha B, Tripathy P, Wilson A, Costello
1424	A.
1425
1426	Author information:
1427	(1)Institute for Global Health, University College London, London, UK.
1428	audrey.prost@ucl.ac.uk
1429
1430	Erratum in
1431	Lancet. 2014 May 24;383(9931):1806.
1432
1433	Comment in
1434	Lancet. 2013 May 18;381(9879):1693-4.
1435	Lancet. 2013 May 18;381(9879):e12-4.
1436	Lancet. 2013 Aug 24;382(9893):681-2.
1437	Lancet. 2013 May 18;381(9879):e15.
1438	Lancet. 2013 Aug 24;382(9893):681.
1439
1440	BACKGROUND: Maternal and neonatal mortality rates remain high in many low-income
1441	and middle-income countries. Different approaches for the improvement of birth
1442	outcomes have been used in community-based interventions, with heterogeneous
1443	effects on survival. We assessed the effects of women's groups practising
1444	participatory learning and action, compared with usual care, on birth outcomes in
1445	low-resource settings.
1446	METHODS: We did a systematic review and meta-analysis of randomised controlled
1447	trials undertaken in Bangladesh, India, Malawi, and Nepal in which the effects of
1448	women's groups practising participatory learning and action were assessed to
1449	identify population-level predictors of effect on maternal mortality, neonatal
1450	mortality, and stillbirths. We also reviewed the cost-effectiveness of the
1451	women's group intervention and estimated its potential effect at scale in
1452	Countdown countries.
1453	FINDINGS: Seven trials (119,428 births) met the inclusion criteria. Meta-analyses
1454	of all trials showed that exposure to women's groups was associated with a 37%
1455	reduction in maternal mortality (odds ratio 0.63, 95% CI 0.32-0.94), a 23%
1456	reduction in neonatal mortality (0.77, 0.65-0.90), and a 9% non-significant
1457	reduction in stillbirths (0.91, 0.79-1.03), with high heterogeneity for maternal
1458	(I(2)=58.8%, p=0.024) and neonatal results (I(2)=64.7%, p=0.009). In the
1459	meta-regression analyses, the proportion of pregnant women in groups was linearly
1460	associated with reduction in both maternal and neonatal mortality (p=0.026 and
1461	p=0.011, respectively). A subgroup analysis of the four studies in which at least
1462	30% of pregnant women participated in groups showed a 55% reduction in maternal
1463	mortality (0.45, 0.17-0.73) and a 33% reduction in neonatal mortality (0.67,
1464	0.59-0.74). The intervention was cost effective by WHO standards and could save
1465	an estimated 283,000 newborn infants and 41,100 mothers per year if implemented
1466	in rural areas of 74 Countdown countries.
1467	INTERPRETATION: With the participation of at least a third of pregnant women and
1468	adequate population coverage, women's groups practising participatory learning
1469	and action are a cost-effective strategy to improve maternal and neonatal
1470	survival in low-resource settings.
1471	FUNDING: Wellcome Trust, Ammalife, and National Institute for Health Research
1472	Collaboration for Leadership in Applied Health Research and Care for Birmingham
1473	and the Black Country programme.
1474
1475	Copyright © 2013 Elsevier Ltd. All rights reserved.
1476
1477	DOI: 10.1016/S0140-6736(13)60685-6
1478	PMCID: PMC3797417
1479	PMID: 23683640 [Indexed for MEDLINE]				Was originally marked as duplicate - but I can't see it
1480
1481
1482	34. Best Pract Res Clin Obstet Gynaecol. 2016 Oct;36:45-56. doi:
1483	10.1016/j.bpobgyn.2016.05.009. Epub 2016 Jun 23.
1484
1485	Accountability for improving maternal and newborn health.
1486
1487	Scott H(1), Danel I(2).
1488
1489	Author information:
1490	(1)IWK Health Centre, 5980 University Ave, Halifax, Nova Scotia, B3J 3G9, Canada.
1491	Electronic address: heather.scott@iwk.nshealth.ca.
1492	(2)Pan American Health Organization, 525 23rd Street NW, Washington, DC, 20037,
1493	USA.
1494
1495	In 2010, the United Nations (UN) launched the Global Strategy for Women's and
1496	Children's Health to accelerate progress on maternal and child health. A UN
1497	Commission on Information and Accountability, established to ensure oversight and
1498	accountability on women's and children's health, outlined a framework with three
1499	processes: monitor, review, and act. This paper assesses progress on these
1500	processes. Effective monitoring depends on a functional civil registration and
1501	vital statistics system. Review requires counting all deaths and identifying
1502	contributing factors. The final, critical step is action to prevent similar
1503	deaths. Maternal death surveillance and response includes these steps and
1504	strengthens accountability. Strategies are underway to improve accountability for
1505	severe maternal morbidity and perinatal mortality. The post-2015 agenda adds
1506	greater focus on reducing inequalities, increasing availability of quality,
1507	disaggregated data, and accountability for human rights. This agenda requires
1508	engagement with communities and health providers - the foundation of
1509	accountability for women's and children's health.
1510
1511	Copyright © 2016. Published by Elsevier Ltd.
1512
1513	DOI: 10.1016/j.bpobgyn.2016.05.009
1514	PMID: 27473405 [Indexed for MEDLINE]
1515
1516
1517	35. Cancer Epidemiol. 2017 Apr;47:7-19. doi: 10.1016/j.canep.2016.12.010. Epub 2017
1518	Jan 10.
1519
1520	Association between comorbidity and participation in breast and cervical cancer
1521	screening: A systematic review and meta-analysis.
1522
1523	Diaz A(1), Kang J(2), Moore SP(3), Baade P(4), Langbecker D(5), Condon JR(6),
1524	Valery PC(7).
1525
1526	Author information:
1527	(1)Wellbeing and Preventable Chronic Diseases, Menzies School of Health Research,
1528	Charles Darwin University. PO Box 10639, Brisbane, Qld, 4000, Australia.
1529	Electronic address: abbey.diaz@menzies.edu.au.
1530	(2)School of Medicine, The University of Queensland, 288 Herston Road, Herston
1531	Qld 4006, Australia; QIMR Berghofer Medical Research Institute, 300 Herston Road,
1532	Herston Qld 4006Australia. Electronic address: jimin.kang@uq.net.au.
1533	(3)Wellbeing and Preventable Chronic Diseases, Menzies School of Health Research,
1534	Charles Darwin University. PO Box 10639, Brisbane, Qld, 4000, Australia.
1535	Electronic address: suzanne.moore@menzies.edu.au.
1536	(4)Cancer Council Queensland, 553 Gregory Terrace, Fortitude Valley Qld 4006,
1537	Australia. Electronic address: PeterBaade@cancerqld.org.au.
1538	(5)Centre for Online Health, The University of Queensland, St Lucia, Qld, 4072,
1539	Australia. Electronic address: d.langbecker@uq.edu.au.
1540	(6)Wellbeing and Preventable Chronic Diseases, Menzies School of Health Research,
1541	Charles Darwin University. PO Box 10639, Brisbane, Qld, 4000, Australia.
1542	Electronic address: john.condon@menzies.edu.au.
1543	(7)Wellbeing and Preventable Chronic Diseases, Menzies School of Health Research,
1544	Charles Darwin University. PO Box 10639, Brisbane, Qld, 4000, Australia; QIMR
1545	Berghofer Medical Research Institute, 300 Herston Road, Herston Qld
1546	4006Australia. Electronic address: patricia.valery@qimrberghofer.edu.au.
1547
1548	BACKGROUND: Comorbidity is associated with poor outcomes for cancer patients but
1549	it is less clear how it influences cancer prevention and early detection. This
1550	review synthesizes evidence from studies that have quantified the association
1551	between comorbidity and participation in breast and cervical screening.
1552	METHODS: PubMed, CINAHL and EMBASE databases were systematically searched using
1553	key terms related to cancer screening and comorbidity for original research
1554	articles published between 1 January 1991 and 21 March 2016. Two reviewers
1555	independently screened 1283 studies that met eligibility criteria related to
1556	Population (adult, non-cancer populations), Exposure (comorbidity), Comparison (a
1557	'no comorbidity' group), and Outcome (participation in breast cancer or cervical
1558	screening). Data was extracted and risk of bias assessed using a standardised
1559	tool from the 22 studies identified for inclusion (17 breast; 13 cervical).
1560	Meta-analyses were performed for participation in breast and cervical screening,
1561	stratified by important study characteristics.
1562	RESULTS: The majority of studies were conducted in the United States. Results of
1563	individual studies were variable. Most had medium to high risk of bias. Based on
1564	the three "low risk of bias" studies, mammography screening was less common among
1565	those with comorbidity (pooled Odds Ratio 0.66, 95%CI 0.44-0.88). The one "low
1566	risk of bias" study of cervical screening reported a negative association between
1567	comorbidity and participation.
1568	CONCLUSION: While a definitive conclusion could not be drawn, the results from
1569	high quality studies suggest that women with comorbidity are less likely to
1570	participate in breast, and possibly cervical, cancer screening.
1571
1572	Copyright © 2016 Elsevier Ltd. All rights reserved.
1573
1574	DOI: 10.1016/j.canep.2016.12.010
1575	PMID: 28086199 [Indexed for MEDLINE]
1576
1577
1578	36. PLoS Med. 2017 Apr 4;14(4):e1002253. doi: 10.1371/journal.pmed.1002253.
1579	eCollection 2017 Apr.
1580
1581	Status and methodology of publicly available national HIV care continua and
1582	90-90-90 targets: A systematic review.
1583
1584	Granich R(1), Gupta S(1), Hall I(2), Aberle-Grasse J(2), Hader S(2), Mermin J(2).
1585
1586	Author information:
1587	(1)International Association of Providers of AIDS Care, Washington, D.C., United
1588	States of America.
1589	(2)Centers for Disease Control and Prevention, Atlanta, Georgia, United States of
1590	America.
1591
1592	BACKGROUND: In 2014, the Joint United Nations Program on HIV/AIDS (UNAIDS) issued
1593	treatment goals for human immunodeficiency virus (HIV). The 90-90-90 target
1594	specifies that by 2020, 90% of individuals living with HIV will know their HIV
1595	status, 90% of people with diagnosed HIV infection will receive antiretroviral
1596	treatment (ART), and 90% of those taking ART will be virally suppressed.
1597	Consistent methods and routine reporting in the public domain will be necessary
1598	for tracking progress towards the 90-90-90 target.
1599	METHODS AND FINDINGS: For the period 2010-2016, we searched PubMed, UNAIDS
1600	country progress reports, World Health Organization (WHO), UNAIDS reports,
1601	national surveillance and program reports, United States President's Emergency
1602	Plan for AIDS Relief (PEPFAR) Country Operational Plans, and conference
1603	presentations and/or abstracts for the latest available national HIV care
1604	continuum in the public domain. Continua of care included the number and
1605	proportion of people living with HIV (PLHIV) who are diagnosed, on ART, and
1606	virally suppressed out of the estimated number of PLHIV. We ranked the described
1607	methods for indicators to derive high-, medium-, and low-quality continuum. For
1608	2010-2016, we identified 53 national care continua with viral suppression
1609	estimates representing 19.7 million (54%) of the 2015 global estimate of PLHIV.
1610	Of the 53, 6 (with 2% of global burden) were high quality, using standard
1611	surveillance methods to derive an overall denominator and program data from
1612	national cohorts for estimating steps in the continuum. Only nine countries in
1613	sub-Saharan Africa had care continua with viral suppression estimates. Of the 53
1614	countries, the average proportion of the aggregate of PLHIV from all countries on
1615	ART was 48%, and the proportion of PLHIV who were virally suppressed was 40%.
1616	Seven countries (Sweden, Cambodia, United Kingdom, Switzerland, Denmark, Rwanda,
1617	and Namibia) were within 12% and 10% of achieving the 90-90-90 target for "on
1618	ART" and for "viral suppression," respectively. The limitations to consider when
1619	interpreting the results include significant variation in methods used to
1620	determine national continua and the possibility that complete continua were not
1621	available through our comprehensive search of the public domain.
1622	CONCLUSIONS: Relatively few complete national continua of care are available in
1623	the public domain, and there is considerable variation in the methods for
1624	determining progress towards the 90-90-90 target. Despite bearing the highest HIV
1625	burden, national care continua from sub-Saharan Africa were less likely to be in
1626	the public domain. A standardized monitoring and evaluation approach could
1627	improve the use of scarce resources to achieve 90-90-90 through improved
1628	transparency, accountability, and efficiency.
1629
1630	DOI: 10.1371/journal.pmed.1002253
1631	PMCID: PMC5380306
1632	PMID: 28376085 [Indexed for MEDLINE]
1633
1634
1635	37. Nurs Clin North Am. 2004 Jun;39(2):301-18.
1636
1637	Changing men's involvement in reproductive health and family planning.
1638
1639	Bustamante-Forest R(1), Giarratano G.
1640
1641	Author information:
1642	(1)Louisiana State University Health Sciences Center, School of Nursing, 1900
1643	Gravier Street, New Orleans, LA 70112, USA. rbusta@lsuhsc.edu
1644
1645	The shift in focus on men's reproductive health was influenced by the 1994 Cairo
1646	(ICPD) Action Plan to promote gender equality and equity, empower women, and
1647	improve family health in society. Changing and improving the way in which men are
1648	involved in reproductive health can only have a positive impact on women's,
1649	men's, and children's health. Educating and counseling men about contraceptive
1650	choices is essential if they are to be supportive of women's reproductive health.
1651	Research on new male contraceptive methods must continue if the bias of women
1652	shouldering the major responsibility for contraception is to be eliminated.
1653
1654	DOI: 10.1016/j.cnur.2004.02.001
1655	PMID: 15159181 [Indexed for MEDLINE]
1656
1657
1658	38. AIDS Behav. 2016 Oct;20(10):2452-2463. doi: 10.1007/s10461-016-1307-z.
1659
1660	Improving Engagement in the HIV Care Cascade: A Systematic Review of
1661	Interventions Involving People Living with HIV/AIDS as Peers.
1662
1663	Genberg BL(1), Shangani S(2), Sabatino K(2), Rachlis B(3)(4), Wachira J(5)(6),
1664	Braitstein P(4)(5)(6)(7)(8), Operario D(2).
1665
1666	Author information:
1667	(1)Department of Health Services, Policy & Practice, Brown University, 121 S.
1668	Main Street, Box G-121-6, Providence, RI, 02912, USA. becky_genberg@brown.edu.
1669	(2)Department of Behavioral and Social Sciences, Brown University, Providence,
1670	RI, USA.
1671	(3)The Ontario HIV Treatment Network, Toronto, Canada.
1672	(4)Dalla Lana School of Public Health, University of Toronto, Toronto, Canada.
1673	(5)Academic Model Providing Access to Healthcare (AMPATH), Eldoret, Kenya.
1674	(6)Department of Medicine, Moi University College of Health Sciences, School of
1675	Medicine, Eldoret, Kenya.
1676	(7)Fairbanks School of Public Health, Indiana University, Indianapolis, IN, USA.
1677	(8)Regenstrief Institute, Indianapolis, IN, USA.
1678
1679	Improving patient engagement in HIV care is critical for maximizing the impact of
1680	antiretroviral therapy (ART). We conducted a systematic review of studies that
1681	used HIV-positive peers to bolster linkage, retention, and/or adherence to ART.
1682	We searched articles published and indexed in Pubmed, PsycINFO, and CINAHL
1683	between 1996 and 2014. Peers were required to be HIV-positive. Studies were
1684	restricted to those published in English. Nine studies with n = 4658 participants
1685	met the inclusion criteria. Peer-based interventions were predominantly focused
1686	on improving adherence to ART, or evaluations of retention and adherence via
1687	viral suppression. Five (56 %) were conducted in sub-Saharan Africa. Overall
1688	findings were mixed on the impact of peers on ART adherence, viral suppression,
1689	and mortality. While positive effects of peer interventions on improving linkage
1690	and retention were found, there were limited studies assessing these outcomes.
1691	Additional research is warranted to demonstrate the impact of peers on linkage
1692	and retention in diverse populations.
1693
1694	DOI: 10.1007/s10461-016-1307-z
1695	PMCID: PMC4970970
1696	PMID: 26837630 [Indexed for MEDLINE]
1697
1698
1699	39. Acad Pediatr. 2017 Sep - Oct;17(7S):S36-S50. doi: 10.1016/j.acap.2017.06.002.
1700
1701	Prioritizing Possibilities for Child and Family Health: An Agenda to Address
1702	Adverse Childhood Experiences and Foster the Social and Emotional Roots of
1703	Well-being in Pediatrics.
1704
1705	Bethell CD(1), Solloway MR(2), Guinosso S(3), Hassink S(4), Srivastav A(5), Ford
1706	D(6), Simpson LA(5).
1707
1708	Author information:
1709	(1)Child and Adolescent Health Measurement Initiative, Department of Population,
1710	Family and Reproductive Health, Johns Hopkins Bloomberg School of Public Health,
1711	Baltimore, Md. Electronic address: cbethell@jhu.edu.
1712	(2)Child and Adolescent Health Measurement Initiative, Department of Population,
1713	Family and Reproductive Health, Johns Hopkins Bloomberg School of Public Health,
1714	Baltimore, Md.
1715	(3)Child and Adolescent Health Measurement Initiative, California School-Based
1716	Health Alliance, Berkeley, Calif.
1717	(4)Center for Pharmacogenomics and Translational Research, Division of Pediatric
1718	Weight Management, Department of Pediatrics, Nemours/Alfred I. DuPont Hospital
1719	for Children, Wilmington, Del.
1720	(5)Academy Health, Washington, DC.
1721	(6)Health Commons Group, Woodland, Wash.
1722
1723	Comment in
1724	N C Med J. 2018 Mar-Apr;79(2):104-107.
1725
1726	OBJECTIVE: A convergence of theoretical and empirical evidence across many
1727	scientific disciplines reveals unprecedented possibilities to advance much needed
1728	improvements in child and family well-being by addressing adverse childhood
1729	experiences (ACEs), promoting resilience, and fostering nurturance and the social
1730	and emotional roots of healthy child development and lifelong health. In this
1731	article we synthesize recommendations from a structured, multiyear field-building
1732	and research, policy, and practice agenda setting process to address these issues
1733	in children's health services.
1734	METHODS: Between Spring of 2013 and Winter of 2017, the field-building and
1735	agenda-setting process directly engaged more than 500 individuals and comprised
1736	79 distinct agenda-setting and field-building activities and processes,
1737	including: 4 in-person meetings; 4 online crowdsourcing rounds across 10
1738	stakeholder groups; literature and environmental scans, publications documenting
1739	ACEs, resilience, and protective factors among US children, and commissioning of
1740	this special issue of Academic Pediatrics; 8 in-person listening forums and 31
1741	educational sessions with stakeholders; and a range of action research efforts
1742	with emerging community efforts. Modified Delphi processes and grounded theory
1743	methods were used and iterative and structured synthesis of input was conducted
1744	to discern themes, priorities, and recommendations.
1745	RESULTS: Participants discerned that sufficient scientific findings support the
1746	formation of an applied child health services research and policy agenda. Four
1747	overarching priorities for the agenda emerged: 1) translate the science of ACEs,
1748	resilience, and nurturing relationships into children's health services; 2)
1749	cultivate the conditions for cross-sector collaboration to incentivize action and
1750	address structural inequalities; 3) restore and reward for promoting safe and
1751	nurturing relationships and full engagement of individuals, families, and
1752	communities to heal trauma, promote resilience, and prevent ACEs; and 4) fuel
1753	launch and learn research, innovation, and implementation efforts. Four
1754	research areas arose as central to advancing these priorities in the short term.
1755	These are related to: 1) family-centered clinical protocols, 2) assessing effects
1756	on outcomes and costs, 3) capacity-building and accountability, and 4) role of
1757	provider self-care to quality of care. Finally, we identified 16 short-term
1758	actions to leverage existing policies, practices, and structures to advance
1759	agenda priorities and research priorities.
1760	CONCLUSIONS: Efforts to address the high prevalence and negative effects of ACEs
1761	on child health are needed, including widespread and concrete understanding and
1762	strategies to promote awareness, resilience, and safe, stable, nurturing
1763	relationships as foundational to healthy child development and sustainable
1764	well-being throughout life. A paradigm-shifting evolution in individual,
1765	organizational, and collective mindsets, policies, and practices is required.
1766	Shifts will emphasize the centrality of relationships and regulation of emotion
1767	and stress to brain development as well as overall health. They will elevate
1768	relationship-centered methods to engage individuals, families, and communities in
1769	self-care related to ACEs, stress, trauma, and building the resilience and
1770	nurturing relationships science has revealed to be at the root of well-being.
1771	Findings reflect a palpable hope for prevention, mitigation, and healing of
1772	individual, intergenerational, and community trauma associated with ACEs and
1773	provide a road map for doing so.
1774
1775	Copyright © 2017 Academic Pediatric Association. Published by Elsevier Inc. All
1776	rights reserved.
1777
1778	DOI: 10.1016/j.acap.2017.06.002
1779	PMID: 28865659 [Indexed for MEDLINE]
1780
1781
1782	40. Can J Public Health. 2013 Feb 11;104(2):e159-66.
1783
1784	Self-collected HPV testing improves participation in cervical cancer screening: a
1785	systematic review and meta-analysis.
1786
1787	Racey CS(1), Withrow DR, Gesink D.
1788
1789	Author information:
1790	(1)Dalla Lana School of Public Health, University of Toronto, Toronto, ON.
1791	sarai.racey@gmail.com
1792
1793	OBJECTIVE: HPV testing has emerged as an effective cervical cancer screening
1794	test. The use of HPV self-testing has the potential to address many barriers to
1795	screening and reach at-risk women through engagement in screening. However, there
1796	is a need to examine the evidence for whether offering self-collected HPV testing
1797	in practice increases screening compliance. The objective of this review is to
1798	determine to what extent providing self-collected HPV testing increases screening
1799	participation in women who are never or underscreened for cervical cancer.
1800	METHODS: A systematic literature review conducted in the databases Medline and
1801	Embase identified articles examining the use of HPV self-testing on cervical
1802	cancer screening participation. A meta-analysis using a random-effects model was
1803	used to calculate the relative compliance, with an intent-to-treat analysis of
1804	HPV self-testing compared to Pap testing, with 95% confidence intervals (CI). All
1805	statistical tests were two-sided.
1806	SYNTHESIS: Ten studies were reviewed, with 8 being European and 2 North American.
1807	Of the 10 studies, 9 employed a randomized design. In all studies, the relative
1808	compliance of HPV self-collected testing compared to Pap testing was
1809	significantly greater than 1.0 (p<0.01). The overall relative compliance was 2.14
1810	(95% CI 1.30-3.52). There was large heterogeneity of screening compliance between
1811	studies for both HPV self-testing and Pap testing.
1812	CONCLUSION: HPV self-collected testing significantly improved the participation
1813	of women who did not routinely attend cervical cancer screening programs. New
1814	approaches to HPV self-test delivery should be considered as HPV testing becomes
1815	more widely incorporated as a primary screening tool.
1816
1817
1818	PMID: 23618210 [Indexed for MEDLINE]
1819
1820
1821	41. Health Policy Plan. 2014 Dec;29(8):1075-85. doi: 10.1093/heapol/czt087. Epub 2013
1822	Nov 25.
1823
1824	Social capital to strengthen health policy and health systems.
1825
1826	Ogden J(1), Morrison K(2), Hardee K(2).
1827
1828	Author information:
1829	(1)Consultant, Ogden Health & Development Connections, 13068 Furnace Mountain
1830	Road, Lovettsville, VA 20180, USA, Senior Advisor HIV, Health Policy Project,
1831	Futures Group, Mexico City, DF 11800, Mexico and Senior Fellow and Deputy
1832	Director, Health Policy Project, Futures Group, Washington D.C. 20005, USA
1833	jess.ohdc@gmail.com.
1834	(2)Consultant, Ogden Health & Development Connections, 13068 Furnace Mountain
1835	Road, Lovettsville, VA 20180, USA, Senior Advisor HIV, Health Policy Project,
1836	Futures Group, Mexico City, DF 11800, Mexico and Senior Fellow and Deputy
1837	Director, Health Policy Project, Futures Group, Washington D.C. 20005, USA.
1838
1839	This article recounts the development of a model for social capital building
1840	developed over the course of interventions focused on HIV-related stigma and
1841	discrimination, safe motherhood and reproductive health. Through further
1842	engagement with relevant literature, it explores the nature of social capital and
1843	suggests why undertaking such a process can enhance health policy and programmes,
1844	advocacy and governance for improved health systems strengthening (HSS) outcomes.
1845	The social capital process proposed facilitates the systematic and effective
1846	inclusion of community voices in the health policy process-strengthening
1847	programme effectiveness as well as health system accountability and governance.
1848	Because social capital building facilitates communication and the uptake of new
1849	ideas, norms and standards within and between professional communities of
1850	practice, it can provide an important mechanism for integration both within and
1851	between sectors-a process long considered a 'wicked problem' for health
1852	policy-makers. The article argues that the systematic application of social
1853	capital building, from bonding through bridging into linking social capital, can
1854	greatly enhance the ability of governments and their partners to achieve their
1855	HSS goals.
1856
1857	Published by Oxford University Press in association with The London School of
1858	Hygiene and Tropical Medicine © The Author 2013; all rights reserved.
1859
1860	DOI: 10.1093/heapol/czt087
1861	PMID: 24277736 [Indexed for MEDLINE]
1862
1863
1864	42. Cien Saude Colet. 2018 Sep;23(9):2979-2989. doi:
1865	10.1590/1413-81232018239.16962018.
1866
1867	Heteronomy in adolescent health: an integrative literature review.
1868
1869	[Article in English, Portuguese; Abstract available in Portuguese from the
1870	publisher]
1871
1872	Araújo FP(1), Ferreira AP(2), Vianna MB(2), Oliveira MHB(2).
1873
1874	Author information:
1875	(1)Escola de Enfermagem Anna Nery, Universidade Federal do Rio de Janeiro. R.
1876	Afonso Cavalcanti 275, Cidade Nova. 20071-003 Rio de Janeiro RJ Brasil.
1877	pacheco.flavia@gmail.com.
1878	(2)Grupo Direitos Humanos e Saúde, Escola Nacional de Saúde Pública Sérgio
1879	Arouca, Fiocruz. Rio de Janeiro RJ Brasil.
1880
1881	Adolescents' health rights are not restricted to having their demands understood,
1882	but require their being respected as autonomous subjects and the agents of their
1883	own care. However, considering adolescents' rights in terms of their autonomy in
1884	the day-to-day of the health care service, the situation is precarious as a
1885	result of heteronomy, subjection of the individual to the will of others. A
1886	search for articles was conducted in the Scopus, PubMed and BVS databases,
1887	cross-referencing with the descriptors: "saúde do adolescente" ("adolescent
1888	health") , "responsabilidade civil" ("civil responsibility") and
1889	responsabilidade parental, ("parental responsibility"). After inclusion and
1890	exclusion criteria were applied, 32 studies were analysed. The results indicated
1891	that adolescents are generally not consulted in parents' or guardians' decision
1892	making about their health care, and also that the family relationship is
1893	established under rules maintained by punishment, accountability and control,
1894	while dialogue is neglected. In that light, there is a need for measures to
1895	protect and promote autonomy, while academic discussion of the relation between
1896	adolescent health and heteronomy, considering the fields of human rights and
1897	health, requires more in-depth evaluations with a view to providing legal
1898	guidance on parent's day-to-day role in adolescent health care.
1899
1900	Publisher: Os direitos dos adolescentes no âmbito da saúde não se restringem à
1901	compreensão de suas demandas, mas ao respeito de si como sujeito autônomo e
1902	protagonista do seu cuidado. Entretanto, em face dos direitos dos adolescentes no
1903	cotidiano da assistência à saúde sob a ótica da autonomia, a heteronomia,
1904	sujeição do indivíduo à vontade de terceiros, apresenta-se em situação precária.
1905	Foram buscados artigos nas bases de dados Scopus, PubMed e BVS utilizando o
1906	cruzamento com os descritores: “saúde do adolescente”, “responsabilidade civil”,
1907	e “responsabilidade parental”. Após a adoção dos critérios de inclusão e exclusão
1908	foram analisados 32 estudos. Em geral, foi sinalizado que os adolescentes não são
1909	considerados diante da decisão dos pais/responsáveis acerca da assistência de
1910	saúde a ser realizada, como também a relação familiar é estabelecida por regras
1911	mantidas por punição, cobrança e controle, deixando-os à margem o diálogo. Face a
1912	isso, considera-se a necessidade de medidas de proteção e de promoção da
1913	autonomia, os debates acadêmicos acerca da relação saúde do adolescente e
1914	heteronomia, considerando o campo dos Direitos Humanos e Saúde, requer maiores
1915	avaliações com vistas a orientar no âmbito legal o cotidiano da atuação parental
1916	na assistência à saúde do adolescente.
1917	DOI: 10.1590/1413-81232018239.16962018
1918	PMID: 30281735 [Indexed for MEDLINE]
1919
1920
1921	43. Afr J AIDS Res. 2016 Jul;15(2):163-71. doi: 10.2989/16085906.2016.1194300.
1922
1923	Funding of community-based interventions for HIV prevention.
1924
1925	Poku NK(1), Bonnel R(1).
1926
1927	Author information:
1928	(1)a Health Economics and HIV and AIDS Research Division (HEARD) , University of
1929	KwaZulu-Natal , Durban , South Africa.
1930
1931	Since the start of the HIV epidemic, community responses have been at the
1932	forefront of the response. Following the extraordinary expansion of global
1933	resources, the funding of community responses rose to reach at least US$690
1934	million per year in the period 2005-2009. Since then, many civil society
1935	organisations (CSOs) have reported a drop in funding. Yet, the need for strong
1936	community responses is even more urgent, as shown by their role in reaching the
1937	Joint United Nations Programme on HIV/AIDS (UNAIDS) Fast-Track targets. In the
1938	case of antiretroviral treatment, interventions need to be adopted by most people
1939	at risk of HIV in order to have a substantial effect on the prevention of HIV at
1940	the population level. This paper reviews the published literature on community
1941	responses, funding and effectiveness. Additional funding is certainly needed to
1942	increase the coverage of community-based interventions (CBIs), but current
1943	evidence on their effectiveness is extremely mixed, which does not provide clear
1944	guidance to policy makers. This is especially an issue for adolescent girls and
1945	young women in Eastern and Southern Africa, who face extremely high infection
1946	risk, but the biomedical prevention tools that have been proven effective for the
1947	general population still remain pilot projects for this group. Research is
1948	especially needed to isolate the factors affecting the likelihood that
1949	interventions targeting this group are consistently successful. Such work could
1950	be focused on the community organisations that are currently involved in
1951	delivering gender-sensitive interventions.
1952
1953	DOI: 10.2989/16085906.2016.1194300
1954	PMID: 27399046 [Indexed for MEDLINE]
1955
1956
1957	44. Rev Bras Epidemiol. 2015 Sep;18 Suppl 1:43-62. doi:
1958	10.1590/1809-4503201500050005.
1959
1960	The effect of prevention methods on reducing sexual risk for HIV and their
1961	potential impact on a large-scale: a literature review.
1962
1963	[Article in English, Portuguese]
1964
1965	Grangeiro A(1), Ferraz D(1), Calazans G(1), Zucchi EM(2), Díaz-Bermúdez XP(3).
1966
1967	Author information:
1968	(1)Department of Preventive Medicine, School of Medicine, Universidade de São
1969	Paulo, São Paulo, SP, Brazil.
1970	(2)Study Group for AIDS prevention, Universidade de São Paulo, São Paulo, SP,
1971	Brazil.
1972	(3)Department of Public Health, Universidade de Brasília, Brasília, DF, Brazil.
1973
1974	A spectrum of diverse prevention methods that offer high protection against HIV
1975	has posed the following challenge: how can national AIDS policies with high
1976	coverage for prevention and treatment make the best use of new methods so as to
1977	reverse the current high, and even rising, incidence rates among specific social
1978	groups? We conducted a narrative review of the literature to examine the
1979	prevention methods and the structural interventions that can have a higher impact
1980	on incidence rates in the context of socially and geographically concentrated
1981	epidemics. Evidence on the protective effect of the methods against sexual
1982	exposure to HIV, as well as their limits and potential, is discussed. The
1983	availability and effectiveness of prevention methods have been hindered by
1984	structural and psychosocial barriers such as obstacles to adherence, inconsistent
1985	use over time, or only when individuals perceive themselves at higher risk. The
1986	most affected individuals and social groups have presented limited or absence of
1987	use of methods as this is moderated by values, prevention needs, and life
1988	circumstances. As a result, a substantial impact on the epidemic cannot be
1989	achieved by one method alone. Programs based on the complementarity of methods,
1990	the psychosocial aspects affecting their use and the mitigation of structural
1991	barriers may have the highest impact on incidence rates, especially if
1992	participation and community mobilization are part of their planning and
1993	implementation.
1994
1995	DOI: 10.1590/1809-4503201500050005
1996	PMID: 26630298 [Indexed for MEDLINE]
1997
1998
1999	45. Curr HIV/AIDS Rep. 2015 Jun;12(2):256-61. doi: 10.1007/s11904-015-0259-7.
[truncated: 19,322 more rows]

## Sheet: PubMed - all results
684	501	81	32	64	6	Kirsty - colours in column A
684	607	18	23	36	0	Adriane - colours in column B
Total	Definitely OUT	Maybe	Definitely IN	Interesting	Not english language
1. J Adolesc Health. 2016 Oct;59(4S):S11-S28. doi: 10.1016/j.jadohealth.2016.05.022.
Improving Adolescent Sexual and Reproductive Health: A Systematic Review of
Potential Interventions.
Salam RA(1), Faqqah A(1), Sajjad N(1), Lassi ZS(2), Das JK(1), Kaufman M(3),
Bhutta ZA(4).
Author information:
(1)Division of Women and Child Health, Aga Khan University, Karachi, Pakistan.
(2)Robinson Research Institute, University of Adelaide, Adelaide, Australia.
(3)Division of Adolescent Medicine, The Hospital for Sick Children and University
of Toronto, Toronto, Canada.
(4)Centre for Global Child Health, The Hospital for Sick Children, Toronto,
Canada; Center of Excellence in Women and Child Health, The Aga Khan University,
Karachi, Pakistan. Electronic address: zulfiqar.bhutta@sickkids.ca.
Adolescents have special sexual and reproductive health needs (whether or not
they are sexually active or married). This review assesses the impact of
interventions to improve adolescent sexual and reproductive health (including the
interventions to prevent female genital mutilation/cutting [FGM/C]) and to
prevent intimate violence. Our review findings suggest that sexual and
reproductive health education, counseling, and contraceptive provision are
effective in increasing sexual knowledge, contraceptive use, and decreasing
adolescent pregnancy. Among interventions to prevent FGM/C, community
mobilization and female empowerment strategies have the potential to raise
awareness of the adverse health consequences of FGM/C and reduce its prevalence;
however, there is a need to conduct methodologically rigorous intervention
evaluations. There was limited and inconclusive evidence for the effectiveness of
interventions to prevent intimate partner violence. Further studies with rigorous
designs, longer term follow-up, and standardized and validated measurement
instruments are required to maximize comparability of results. Future efforts
should be directed toward scaling-up evidence-based interventions to improve
adolescent sexual and reproductive health in low- and middle-income countries,
sustain the impacts over time, and ensure equitable outcomes.
Copyright © 2016 Society for Adolescent Health and Medicine. Published by
Elsevier Inc. All rights reserved.
DOI: 10.1016/j.jadohealth.2016.05.022
PMCID: PMC5026684
PMID: 27664592
2. J Adolesc Health. 2016 Jan;58(1):24-32. doi: 10.1016/j.jadohealth.2015.09.020.
Mapping the Views of Adolescent Health Stakeholders.
Ewan LA(1), McLinden D(2), Biro F(3), DeJonckheere M(4), Vaughn LM(5).
Author information:
(1)Department of Pediatrics, Section of Adolescent Medicine, The Children's
Hospital at OU Medical Center, OU College of Medicine, Oklahoma City, Oklahoma.
Electronic address: laewan2004@gmail.com.
(2)Department of Pediatrics, Division of General and Community Pediatrics,
Cincinnati Children's Hospital Medical Center, Cincinnati, Ohio.
(3)Department of Pediatrics, Division of Adolescent and Transition Medicine,
Cincinnati Children's Hospital Medical Center, Cincinnati, Ohio; Department of
Pediatrics, Cincinnati Children's Hospital Medical Center, Cincinnati, Ohio.
(4)College of Education, Criminal Justice, & Human Services, School of Education,
University of Cincinnati, Cincinnati, Ohio.
(5)Department of Pediatrics, Cincinnati Children's Hospital Medical Center,
Cincinnati, Ohio; College of Education, Criminal Justice, & Human Services,
School of Education, University of Cincinnati, Cincinnati, Ohio.
PURPOSE: Health research that includes youth and family stakeholders increases
the contextual relevance of findings, which can benefit both the researchers and
stakeholders involved. The goal of this study was to identify youth and family
adolescent health priorities and to explore strategies to address these concerns.
METHODS: Stakeholders identified important adolescent health concerns,
perceptions of which were then explored using concept mapping. Concept mapping is
a mixed-method participatory research approach that invites input from various
stakeholders. In response to prompts, stakeholders suggested ways to address the
identified health conditions. Adolescent participants then sorted the statements
into groups based on content similarity and rated the statements for importance
and feasibility. Multidimensional scaling and cluster analysis were then applied
to create the concept maps.
RESULTS: Stakeholders identified sexually transmitted infections (STIs) and
obesity as the health conditions they considered most important. The concept map
for STIs identified 7 clusters: General sex education, support and empowerment,
testing and treatment, community involvement and awareness, prevention and
protection, parental involvement in sex education, and media. The obesity concept
map portrayed 8 clusters: Healthy food choices, obesity education, support
systems, clinical and community involvement, community support for exercise,
physical activity, nutrition support, and nutrition education. Ratings were
generally higher for importance than for feasibility.
CONCLUSIONS: The concept maps demonstrate stakeholder-driven ideas about
approaches to target STIs and obesity in this context. Strategies at multiple
social ecological levels were emphasized. The concept maps can be used to
generate discussion regarding these topics and to identify interventions.
Copyright © 2016 Society for Adolescent Health and Medicine. Published by
Elsevier Inc. All rights reserved.
DOI: 10.1016/j.jadohealth.2015.09.020
PMID: 26707227 [Indexed for MEDLINE]
3. Reprod Health. 2018 Dec 12;15(1):205. doi: 10.1186/s12978-018-0638-9.
Assessment of country policies affecting reproductive health for adolescents in
the Philippines.
Melgar JLD(1), Melgar AR(1), Festin MPR(2), Hoopes AJ(3), Chandra-Mouli V(4).
Author information:
(1)Likhaan Center for Women's Health, Quezon City, Philippines.
(2)Department of Reproductive Health and Research/ Special Programme of Research,
Development and Research Training in Human Reproduction, World Health
Organization, Geneva, Switzerland. festinma@who.int.
(3)Adolescent Center, Kaiser Permanente Washington, Seattle, Washington, USA.
(4)Department of Reproductive Health and Research/ Special Programme of Research,
Development and Research Training in Human Reproduction, World Health
Organization, Geneva, Switzerland.
BACKGROUND: Adolescents in the Philippines face many legal, social and political
barriers to access sexual and reproductive health (SRH) services, putting them at
higher risk of unplanned pregnancy, abortion, sexually transmitted infections and
HIV, and other health and development problems.
OBJECTIVE: This study aims to evaluate whether current normative documents on SRH
in the Philippines are in concurrence with adolescents' human rights principles
using the World Health Organization (WHO) Guidance and Recommendations on
ensuring human rights in the provision of contraceptive information and services.
METHODS: The review focused on policies and normative guidance documents which
included the national reproductive health law, its implementing rules and
regulations, and the Supreme Court decisions on the law, and documents cited in
the government's Adolescent and Youth Health Programme. Also included were
documents identified through keyword searches in an online database of the health
department. We assessed these documents on their agreement or non-agreement with
WHO recommendations, and the presence or absence of adolescent-specific content.
RESULTS: Of nine WHO summary recommendations, Philippine normative documents are
in agreement with four, namely on acceptability, participation, accountability,
and quality, and have adolescent-specific provisions in three. Philippine
normative documents are partly in agreement with the remaining five WHO summary
recommendations-nondiscrimination, availability, accessibility, informed
decision-making, and privacy. Of twenty-four WHO sub-recommendations, Philippine
normative documents are in agreement with fifteen, not in agreement with five,
and partly in agreement with four. Two possible factors may explain the many
documents with conflicting contents: devolution of the Philippine health system,
and the deep social and policy divide on sexual and reproductive health.
CONCLUSION: Many Philippine-governmental norms and standards are in agreement
with adolescents' human rights to contraceptive information and services as
recommended by the WHO. However, a significant number are restrictive, reflecting
the strong influence of conservative religious beliefs.
RECOMMENDATIONS: We recommend: 1) further elaboration of the laws and policies
that are fully in agreement with WHO recommendations; 2) a more liberal
interpretation of the law to ensure the provision, delivery and access to
reproductive health care services, and to promote, protect and fulfill women's
reproductive health and rights; and 3) popularization of ethical and human rights
norms.
DOI: 10.1186/s12978-018-0638-9
PMCID: PMC6291955
PMID: 30541576 [Indexed for MEDLINE]
4. Eval Program Plann. 2015 Apr;49:86-97. doi: 10.1016/j.evalprogplan.2014.11.010.
Epub 2014 Dec 17.
Understanding the black box: a systematic review of the measurement of the
community mobilization process in evaluations of interventions targeting sexual,
reproductive, and maternal health.
Altman L(1), Kuhlmann AK(2), Galavotti C(3).
Author information:
(1)MANILA Consulting Group, Inc., 1420 Beverly Road Suite 220, McLean, VA 22101,
USA; CARE USA, 51 Ellis Street, Atlanta, GA 30303, USA. Electronic address:
lara.altman@gmail.com.
(2)MANILA Consulting Group, Inc., 1420 Beverly Road Suite 220, McLean, VA 22101,
USA; George Warren Brown School of Social Work, Washington University in St.
Louis, Campus Box 1196, One Brookings Drive, St. Louis, MO 63130, USA. Electronic
address: sebertkuhlmanna@slu.edu.
(3)CARE USA, 51 Ellis Street, Atlanta, GA 30303, USA. Electronic address:
cgalavotti@care.org.
Community mobilization (CM) interventions are often used to improve sexual,
reproductive, and maternal health (SRMH). This systematic review provides an
overview of CM indicators used in evaluation and then focuses on the use of
linking constructs-those measures of the process of CM between programmatic
outputs and outcomes. We identified 108 English-language articles evaluating 86
CM interventions that target SRMH. Content analysis was used to code CM
indicators into five categories: qualitative descriptions of CM; participation,
diffusion and community action indicators that measure tangible, programmatic
outputs; and linking constructs that capture the process of moving from
participation to empowerment. Fifty-five (64.0%) interventions include a CM
indicator. Diffusion indicators are most common (56.4%); linking constructs are
least common (20.0%). We found 23 linking constructs used in evaluations of 11
interventions, with limited information on psychometric properties available.
Three evaluations report positive relationships between linking constructs and
condom use, one of which was significant in multivariate analysis. To better
understand how CM leads to improved outcomes, we recommend increasing the
measurement of linking constructs in evaluations of CM interventions. Research
should focus on developing and validating new linking construct indicators and
better disseminating existing measurement tools.
Copyright © 2014 Elsevier Ltd. All rights reserved.
DOI: 10.1016/j.evalprogplan.2014.11.010
PMID: 25615599 [Indexed for MEDLINE]
5. Arch Dis Child Fetal Neonatal Ed. 2017 Sep;102(5):F456-F463. doi:
10.1136/archdischild-2016-312341. Epub 2017 May 3.
Maternal vaccination against pertussis: a systematic review of the recent
literature.
Gkentzi D(1)(2), Katsakiori P(3), Marangos M(2), Hsia Y(4), Amirthalingam G(5),
Heath PT(4), Ladhani S(5).
Author information:
(1)Department of Paediatrics, University General Hospital of Patras, Patras,
Greece.
(2)Department of Infectious Diseases, Patras Medical School, Patras, Greece.
(3)Department of General Practice, Health Centre of Akrata, Akrata, Greece.
(4)Paediatric Infectious Diseases Research Group and Vaccine Institute, St.
George's University of London, London, UK.
(5)Department of Immunisation, Hepatitis and Blood Safety, Public Health England,
London, UK.
OBJECTIVE: This study is conducted to summarise and present the current knowledge
on antenatal vaccination against pertussis with regard to national
recommendations, coverage, immunogenicity, safety and effectiveness of the
current available vaccines.
METHODS: A systematic review of the literature in English was undertaken from
January 2011 to May 2016 with searches in four databases. The review conformed to
the Preferred Reporting Items for Systematic Reviews and Meta-Analyses
guidelines.
RESULTS: 47 studies fulfilled the inclusion criteria. Antenatal vaccination
against pertussis induces high antibody concentrations in pregnant women, which
are efficiently transferred transplacentally to the fetus and protect newborns
when they are most vulnerable to pertussis. This strategy has been demonstrated
to be safe, with no evidence of adverse pregnancy, birth or neonatal outcomes.
Several countries have already introduced antenatal pertussis vaccination into
their national immunisation programme with varying vaccination coverage
influenced by various factors. Barriers to achieving high immunisation rates
could be improved through better education of the public and healthcare
professionals.
CONCLUSIONS: There is now an increasing body of evidence to support the safety,
immunogenicity and effectiveness of antenatal vaccination to reduce the morbidity
and mortality associated with pertussis in neonates and young infants before they
receive their primary immunisations. Narrowing the gap between scientific
evidence and public health policies is critical in order to protect the most
vulnerable as quickly as possible. The lessons learnt have important implications
for implementation of new vaccines into the antenatal immunisation programme.
© Article author(s) (or their employer(s) unless otherwise stated in the text of
the article) 2017. All rights reserved. No commercial use is permitted unless
otherwise expressly granted.
DOI: 10.1136/archdischild-2016-312341
PMID: 28468899 [Indexed for MEDLINE]
Conflict of interest statement: Competing interests: None declared.
6. Health Care Women Int. 2016 Oct;37(10):1028-66. doi:
10.1080/07399332.2016.1141911. Epub 2016 Jan 19.
The importance of community mobilization in interventions to improve sexual,
reproductive, and maternal health outcomes: A review of the evidence.
Sebert Kuhlmann AK(1)(2), Altman L(1)(3), Galavotti C(3).
Author information:
(1)a MANILA Consulting Group, Inc. , McLean , Virginia , USA.
(2)b College for Public Health & Social Justice, Saint Louis University , St.
Louis , Missouri , USA.
(3)c CARE USA , Atlanta , Georgia , USA.
Community participation, engagement, and mobilization are common components of
many sexual, reproductive, and maternal health (SRMH) programs, but little
consensus exists among researchers on how critical these program components are.
Using principles of realist review, we reviewed a spectrum of community
mobilization interventions to evaluate their use in improving five SRMH areas.
Consistent with theoretical assumptions, we found that actively involving
community members in leading intervention activities and/or taking ownership
tends to produce better SRMH outcomes than simply relying on community members as
implementers. Despite this, many fewer programs exist with this meaningful level
of engagement than with more cursory engagement.
DOI: 10.1080/07399332.2016.1141911
PMID: 26785861 [Indexed for MEDLINE]
7. Lancet. 2015 Apr 18;385(9977):1555-66. doi: 10.1016/S0140-6736(14)61703-7. Epub
2014 Nov 21.
Prevention of violence against women and girls: what does the evidence say?
Ellsberg M(1), Arango DJ(2), Morton M(3), Gennari F(4), Kiplesund S(3), Contreras
M(2), Watts C(5).
Author information:
(1)Global Women's Institute, George Washington University, Washington, DC, USA;
Department of Global Health, Milken Institute School of Public Health, George
Washington University, Washington, DC, USA. Electronic address:
mellsberg@gwu.edu.
(2)Global Women's Institute, George Washington University, Washington, DC, USA.
(3)The World Bank Group, Washington, DC, USA.
(4)Department of Prevention and Community Health, Milken Institute School of
Public Health, George Washington University, Washington, DC, USA.
(5)Gender, Violence, and Health Centre, London School of Hygiene & Tropical
Medicine, London, UK.
In this Series paper, we review evidence for interventions to reduce the
prevalence and incidence of violence against women and girls. Our reviewed
studies cover a broad range of intervention models, and many forms of
violence--ie, intimate partner violence, non-partner sexual assault, female
genital mutilation, and child marriage. Evidence is highly skewed towards that
from studies from high-income countries, with these evaluations mainly focusing
on responses to violence. This evidence suggests that women-centred, advocacy,
and home-visitation programmes can reduce a woman's risk of further
victimisation, with less conclusive evidence for the preventive effect of
programmes for perpetrators. In low-income and middle-income countries, there is
a greater research focus on violence prevention, with promising evidence on the
effect of group training for women and men, community mobilisation interventions,
and combined livelihood and training interventions for women. Despite
shortcomings in the evidence base, several studies show large effects in
programmatic timeframes. Across different forms of violence, effective programmes
are commonly participatory, engage multiple stakeholders, support critical
discussion about gender relationships and the acceptability of violence, and
support greater communication and shared decision making among family members, as
well as non-violent behaviour. Further investment in intervention design and
assessment is needed to address evidence gaps.
Copyright © 2015 Elsevier Ltd. All rights reserved.
DOI: 10.1016/S0140-6736(14)61703-7
PMID: 25467575 [Indexed for MEDLINE]
8. BMC Pregnancy Childbirth. 2016 Jan 19;16:11. doi: 10.1186/s12884-016-0801-7.
eRegistries: Electronic registries for maternal and child health.
Frøen JF(1)(2), Myhre SL(3), Frost MJ(4)(5), Chou D(6), Mehl G(7), Say L(8),
Cheng S(9)(10), Fjeldheim I(11), Friberg IK(12), French S(13), Jani JV(14)(15),
Kaye J(16), Lewis J(17)(18), Lunde A(19), Mørkrid K(20), Nankabirwa V(21)(22),
Nyanchoka L(23), Stone H(24), Venkateswaran M(25)(26), Wojcieszek AM(27)(28),
Temmerman M(29), Flenady VJ(30)(31).
Author information:
(1)Department of International Public Health, Norwegian Institute of Public
Health, Pb 4404 Nydalen, N-0403, Oslo, Norway. frederik.froen@fhi.no.
(2)Centre for Intervention Science in Maternal and Child Health (CISMAC),
University of Bergen, Bergen, Norway. frederik.froen@fhi.no.
(3)Department of International Public Health, Norwegian Institute of Public
Health, Pb 4404 Nydalen, N-0403, Oslo, Norway. sonja.myhre@fhi.no.
(4)Department of International Public Health, Norwegian Institute of Public
Health, Pb 4404 Nydalen, N-0403, Oslo, Norway. michaeljames.frost@fhi.no.
(5)John Snow, Inc., Boston, MA, USA. michaeljames.frost@fhi.no.
(6)Department of Reproductive Health and Research, World Health Organization,
Geneva, Switzerland. choud@who.int.
(7)Department of Reproductive Health and Research, World Health Organization,
Geneva, Switzerland. mehlg@who.int.
(8)Department of Reproductive Health and Research, World Health Organization,
Geneva, Switzerland. sayl@who.int.
(9)Department of International Public Health, Norwegian Institute of Public
Health, Pb 4404 Nydalen, N-0403, Oslo, Norway. chengsocheat@gmail.com.
(10)Faculty of Medicine, University of Oslo, Oslo, Norway.
chengsocheat@gmail.com.
(11)Department of International Public Health, Norwegian Institute of Public
Health, Pb 4404 Nydalen, N-0403, Oslo, Norway. ingvild.fjeldheim@fhi.no.
(12)Department of International Public Health, Norwegian Institute of Public
Health, Pb 4404 Nydalen, N-0403, Oslo, Norway. ingrid.friberg@fhi.no.
(13)Department of International Public Health, Norwegian Institute of Public
Health, Pb 4404 Nydalen, N-0403, Oslo, Norway. steve.french@fhi.no.
(14)Department of International Public Health, Norwegian Institute of Public
Health, Pb 4404 Nydalen, N-0403, Oslo, Norway. jagrati.jani-bolstad@fhi.no.
(15)Centre for Intervention Science in Maternal and Child Health (CISMAC),
University of Bergen, Bergen, Norway. jagrati.jani-bolstad@fhi.no.
(16)HeLEX - Centre for Health, Law and Emerging Technologies, Nuffield Department
of Population Health, University of Oxford, Oxford, UK. jane.kaye@law.ox.ac.uk.
(17)Health Information System Programme (HISP) Vietnam, Ho Chí Minh, Vietnam.
johnlewis.hisp@gmail.com.
(18)Department of Informatics, University of Oslo, Oslo, Norway.
johnlewis.hisp@gmail.com.
(19)Department of International Public Health, Norwegian Institute of Public
Health, Pb 4404 Nydalen, N-0403, Oslo, Norway. ane.lunde@fhi.no.
(20)Department of International Public Health, Norwegian Institute of Public
Health, Pb 4404 Nydalen, N-0403, Oslo, Norway. kjersti.morkrid@fhi.no.
(21)Department of International Public Health, Norwegian Institute of Public
Health, Pb 4404 Nydalen, N-0403, Oslo, Norway. nankabirwav@gmail.com.
(22)Department of Epidemiology and Biostatics, School of Public Health, College
of Health Sciences, Makerere University, Kampala, Uganda. nankabirwav@gmail.com.
(23)Department of International Public Health, Norwegian Institute of Public
Health, Pb 4404 Nydalen, N-0403, Oslo, Norway. linda.nyanchoka@fhi.no.
(24)Department of International Public Health, Norwegian Institute of Public
Health, Pb 4404 Nydalen, N-0403, Oslo, Norway. holliestone88@gmail.com.
(25)Department of International Public Health, Norwegian Institute of Public
Health, Pb 4404 Nydalen, N-0403, Oslo, Norway. mahima.venkateswaran@fhi.no.
(26)Centre for Intervention Science in Maternal and Child Health (CISMAC),
University of Bergen, Bergen, Norway. mahima.venkateswaran@fhi.no.
(27)Mater Research Institute, The University of Queensland, Brisbane, Australia.
aleena.wojcieszek@mater.uq.edu.au.
(28)International Stillbirth Alliance, Millburn, NJ, USA.
aleena.wojcieszek@mater.uq.edu.au.
(29)John Snow, Inc., Boston, MA, USA. temmermanm@who.int.
(30)Mater Research Institute, The University of Queensland, Brisbane, Australia.
vicki.flenady@mater.uq.edu.au.
(31)International Stillbirth Alliance, Millburn, NJ, USA.
vicki.flenady@mater.uq.edu.au.
BACKGROUND: The Global Roadmap for Health Measurement and Accountability sees
integrated systems for health information as key to obtaining seamless,
sustainable, and secure information exchanges at all levels of health systems.
The Global Strategy for Women's, Children's and Adolescent's Health aims to
achieve a continuum of quality of care with effective coverage of interventions.
The WHO and World Bank recommend that countries focus on intervention coverage to
monitor programs and progress for universal health coverage. Electronic health
registries - eRegistries - represent integrated systems that secure a triple
return on investments: First, effective single data collection for health workers
to seamlessly follow individuals along the continuum of care and across
disconnected cadres of care providers. Second, real-time public health
surveillance and monitoring of intervention coverage, and third, feedback of
information to individuals, care providers and the public for transparent
accountability. This series on eRegistries presents frameworks and tools to
facilitate the development and secure operation of eRegistries for maternal and
child health.
METHODS: In this first paper of the eRegistries Series we have used WHO
frameworks and taxonomy to map how eRegistries can support commonly used
electronic and mobile applications to alleviate health systems constraints in
maternal and child health. A web-based survey of public health officials in 64
low- and middle-income countries, and a systematic search of literature from
2005-2015, aimed to assess country capacities by the current status, quality and
use of data in reproductive health registries.
RESULTS: eRegistries can offer support for the 12 most commonly used electronic
and mobile applications for health. Countries are implementing health registries
in various forms, the majority in transition from paper-based data collection to
electronic systems, but very few have eRegistries that can act as an integrating
backbone for health information. More mature country capacity reflected by
published health registry based research is emerging in settings reaching
regional or national scale, increasingly with electronic solutions. 66 scientific
publications were identified based on 32 registry systems in 23 countries over a
period of 10 years; this reflects a challenging experience and capacity gap for
delivering sustainable high quality registries.
CONCLUSIONS: Registries are being developed and used in many high burden
countries, but their potential benefits are far from realized as few countries
have fully transitioned from paper-based health information to integrated
electronic backbone systems. Free tools and frameworks exist to facilitate
progress in health information for women and children.
DOI: 10.1186/s12884-016-0801-7
PMCID: PMC4721069
PMID: 26791790 [Indexed for MEDLINE]
9. Curr Opin Obstet Gynecol. 2017 Dec;29(6):443-448. doi:
10.1097/GCO.0000000000000408.
Contraceptive counseling for continuation and satisfaction.
Schivone GB(1), Glish LL.
Author information:
(1)aDivision of Family Planning, Department of OB/GYN, Stanford University School
of Medicine bDepartment: Family Planning and Reproductive Health, Population
Services International, Washington, DC USA.
PURPOSE OF REVIEW: Quality contraceptive counseling has been identified as a
potential means to reduce unintended pregnancy and to increase contraceptive
continuation and satisfaction. Past approaches that focused on autonomous
decision making and directive counseling have not been shown to meet these goals
consistently. Women's health organizations globally are calling for improved
counseling through more thorough discussion of side-effects and bleeding changes,
and renewed focus on shared decision making and patient-centered care.
RECENT FINDINGS: Reproductive life planning can help initiate contraceptive
counseling but does not resonate with all patients. A client-centered approach
using shared decision making, building trust, and eliciting client preferences
has been shown to increase satisfaction and continuation. Patient preferences
vary widely and may or may not prioritize extremely high effectiveness. Decision
support tools have mixed results, but generally can help improve the method
choice process when they are well designed.
SUMMARY: Clinicians should strive for good interpersonal relationships with
patients, and elicit patient experiences and preferences to tailor their
counseling to each individual's needs. Shared decision making with input from
both the patient and clinician is preferred by many women, and clinicians should
be cognizant of perceptions of pushing any method too strongly, especially among
marginalized populations. More research on long-term satisfaction and
continuation linked to different counseling practices is needed.
DOI: 10.1097/GCO.0000000000000408
PMID: 28938374 [Indexed for MEDLINE]
10. PLoS One. 2018 May 31;13(5):e0196788. doi: 10.1371/journal.pone.0196788.
eCollection 2018.
Broadening understanding of accountability ecosystems in sexual and reproductive
health and rights: A systematic review.
Van Belle S(1), Boydell V(2), George AS(3), Brinkerhoff DW(4), Khosla R(5).
Author information:
(1)Institute of Tropical Medicine, Antwerp, Belgium.
(2)The Evidence Project, International Planned Parenthood Federation, London,
United Kingdom.
(3)School of Public Health, University of the Western Cape, Cape Town, South
Africa.
(4)RTI International, Research Triangle Park, North Carolina, United States of
America.
(5)World Health Organization, Geneva, Switzerland.
Erratum in
PLoS One. 2018 Jul 10;13(7):e0200675.
BACKGROUND: Accountability for ensuring sexual and reproductive health and rights
is increasingly receiving global attention. Less attention has been paid to
accountability mechanisms for sexual and reproductive health and rights at
national and sub-national level, the focus of this systematic review.
METHODS: We searched for peer-reviewed literature using accountability, sexual
and reproductive health, human rights and accountability instrument search terms
across three electronic databases, covering public health, social sciences and
legal studies. The search yielded 1906 articles, 40 of which met the inclusion
and exclusion criteria (articles on low and middle-income countries in English,
Spanish, French and Portuguese published from 1994 and October 2016) defined by a
peer reviewed protocol.
RESULTS: Studies were analyzed thematically and through frequencies where
appropriate. They were drawn from 41 low- and middle-income countries, with just
over half of the publications from the public health literature, 13 from legal
studies and the remaining six from social science literature. Accountability was
discussed in five health areas: maternal, neonatal and child health services, HIV
services, gender-based violence, lesbian/gay/bisexual/transgender access and
access to reproductive health care in general. We identified three main groupings
of accountability strategies: performance, social and legal accountability.
CONCLUSION: The review identified an increasing trend in the publication of
accountability initiatives in Sexual and Reproductive Health and Rights (SRHR).
The review points towards a complex 'accountability ecosystem' with multiple
actors with a range of roles, responsibilities and interactions across levels
from the transnational to the local. These accountability strategies are not
mutually exclusive, but they do change the terms of engagement between the actors
involved. The publications provide little insight on the connections between
these accountability strategies and on the contextual conditions for the
successful implementation of the accountability interventions. Obtaining a more
nuanced understanding of various underpinnings of a successful approach to
accountability at national and sub national levels is essential.
DOI: 10.1371/journal.pone.0196788
PMCID: PMC5978882
PMID: 29851951 [Indexed for MEDLINE]
Conflict of interest statement: The authors have declared that no competing
interests exist.
11. J Int AIDS Soc. 2015 Dec 1;18(Suppl 5):20280. doi: 10.7448/IAS.18.6.20280.
eCollection 2015.
Advancing the sexual and reproductive health and human rights of women living
with HIV: a review of UN, regional and national human rights norms and standards.
Khosla R(1), Van Belle N(2), Temmerman M(2).
Author information:
(1)Department of Reproductive Health and Research, World Health Organization,
Geneva, Switzerland; khoslar@who.int.
(2)Department of Reproductive Health and Research, World Health Organization,
Geneva, Switzerland.
INTRODUCTION: The right to sexual and reproductive health (SRH) is an essential
part of the right to health and is dependent upon substantive equality, including
freedom from multiple and intersecting forms of discrimination that result in
exclusion in both law and practice. Nonetheless, general and specific SRH needs
of women living with HIV are often not adequately addressed. For example,
services that women living with HIV need may not be available or may have
multiple barriers, in particular stigma and discrimination. This study was
conducted to review United Nations Human Rights Council, Treaty Monitoring Bodies
and Special Rapporteur reports and regional and national mechanisms regarding SRH
issues of women living with HIV. The objective is to assess areas of progress, as
well as gaps, in relation to health and human rights considerations in the work
of these normative bodies on health and human rights.
METHODS: The review was done using keywords of international, regional and
national jurisprudence on findings covering the 2000 to 2014 period for documents
in English; searches for the Inter-American Commission on Human Rights and
national judgments were also conducted in Spanish. Jurisprudence of UN Treaty
Monitoring Bodies, regional mechanisms and national bodies was considered in this
regard.
RESULTS AND DISCUSSION: In total, 236 findings were identified using the search
strategy, and of these 129 were selected for review based on the inclusion
criteria. The results highlight that while jurisprudence from international,
regional and national bodies reflects consideration of some health and human
rights issues related to women living with HIV and SRH, the approach of these
bodies has been largely ad hoc and lacks a systematic integration of human rights
concerns of women living with HIV in relation to SRH. Most findings relate to
non-discrimination, accessibility, informed decision-making and accountability.
There are critical gaps on normative standards regarding the human rights of
women living with HIV in relation to SRH.
CONCLUSIONS: A systematic approach to health and human rights considerations
related to women living with HIV and SRH by international, regional and national
bodies is needed to advance the agenda and ensure that policies and programmes
related to SRH systematically take into account the health and human rights of
women living with HIV.
DOI: 10.7448/IAS.18.6.20280
PMCID: PMC4672403
PMID: 26643455 [Indexed for MEDLINE]
12. Lancet Glob Health. 2017 Aug;5(8):e782-e795. doi: 10.1016/S2214-109X(17)30246-2.
Progress and priorities for reproductive, maternal, newborn, and child health in
Kenya: a Countdown to 2015 country case study.
Keats EC(1), Ngugi A(2), Macharia W(2), Akseer N(3), Khaemba EN(2), Bhatti Z(4),
Rizvi A(4), Tole J(2), Bhutta ZA(5).
Author information:
(1)Centre for Global Child Health, Hospital for Sick Children, Toronto, ON,
Canada.
(2)Aga Khan University, Nairobi, Kenya.
(3)Centre for Global Child Health, Hospital for Sick Children, Toronto, ON,
Canada; Dalla Lana School of Public Health, University of Toronto, Toronto, ON,
Canada.
(4)Aga Khan University, Karachi, Pakistan.
(5)Centre for Global Child Health, Hospital for Sick Children, Toronto, ON,
Canada; Aga Khan University, Nairobi, Kenya; Aga Khan University, Karachi,
Pakistan; Dalla Lana School of Public Health, University of Toronto, Toronto, ON,
Canada. Electronic address: zulfiqar.bhutta@aku.edu.
Comment in
Lancet Glob Health. 2017 Aug;5(8):e732-e733.
BACKGROUND: Progress in reproductive, maternal, newborn, and child health (RMNCH)
in Kenya has been inconsistent over the past two decades, despite the global push
to foster accountability, reduce child mortality, and improve maternal health in
an equitable manner. Although several cross-sectional assessments have been done,
a systematic analysis of RMNCH in Kenya was needed to better understand the push
and pull factors that govern intervention coverage and influence mortality
trends. As such, we aimed to determine coverage and impact of key RMNCH
interventions between 1990 and 2015.
METHODS: We did a comprehensive, systematic assessment of RMNCH in Kenya from
1990 to 2015, using data from nationally representative Demographic Health
Surveys done between 1989 and 2014. For comparison, we used modelled mortality
estimates from the UN Inter-Agency Groups for Child and Maternal Mortality
Estimation. We estimated time trends for key RMNCH indicators, as defined by
Countdown to 2015, at both the national and the subnational level, and used
linear regression methods to understand the determinants of change in
intervention coverage during the past decade. Finally, we used the Lives Saved
Tool (LiST) to model the effect of intervention scale-up by 2030.
FINDINGS: After an increase in mortality between 1990 and 2003, there was a
reversal in all mortality trends from 2003 onwards, although progress was not
substantial enough for Kenya to achieve Millennium Development Goal targets 4 or
5. Between 1990 and 2015, maternal mortality declined at half the rate of under-5
mortality, and changes in neonatal mortality were even slower. National-level
trends in intervention coverage have improved, although some geographical
inequities remain, especially for counties comprising the northeastern, eastern,
and northern Rift Valley regions. Disaggregation of intervention coverage by
wealth quintile also revealed wide inequities for several health-systems-based
interventions, such as skilled birth assistance. Multivariable analyses of
predictors of change in family planning, skilled birth assistance, and full
vaccination suggested that maternal literacy and family size are important
drivers of positive change in key interventions across the continuum of care.
LiST analyses clearly showed the importance of quality of care around birth for
maternal and newborn survival.
INTERPRETATION: Intensified and focused efforts are needed for Kenya to achieve
the RMNCH targets for 2030. Kenya must build on its previous progress to further
reduce mortality through the widespread implementation of key preventive and
curative interventions, especially those pertaining to labour, delivery, and the
first day of life. Deliberate targeting of the poor, least educated, and rural
women, through the scale-up of community-level interventions, is needed to
improve equity and accelerate progress.
FUNDING: US Fund for UNICEF, Bill & Melinda Gates Foundation.
Copyright © 2017 The Author(s). Published by Elsevier Ltd. This is an Open Access
article under the CC-BY 4.0 license. Published by Elsevier Ltd.. All rights
reserved.
DOI: 10.1016/S2214-109X(17)30246-2
PMCID: PMC5599303
PMID: 28716350 [Indexed for MEDLINE]
13. Matern Child Health J. 2016 Apr;20(4):741-8. doi: 10.1007/s10995-015-1917-5.
Catalyzing a Reproductive Health and Social Justice Movement.
Verbiest S(1)(2), Malin CK(3)(4), Drummonds M(3)(5), Kotelchuck M(3)(6).
Author information:
(1)School of Social Work and the Center for Maternal and Infant Health,
University of North Carolina at Chapel Hill, Campus Box 7181, Room 3018 Old
Clinic Building, Chapel Hill, NC, 27599-7181, USA. sarah_verbiest@med.unc.edu.
(2)National Preconception Health and Health Care Initiative, Chapel Hill, NC,
USA. sarah_verbiest@med.unc.edu.
(3)National Preconception Health and Health Care Initiative, Chapel Hill, NC,
USA.
(4)Alameda County Public Health Department, 1000 Broadway, Suite 500, Oakland,
CA, 94607, USA.
(5)Northern Manhattan Perinatal Partnership, Inc., 127 West 127th Street, 3rd
Floor, New York, NY, 10027, USA.
(6)Division of General Academic Pediatrics, Maternal and Child Health MGH, Center
for Child & Adolescent Health Research and Policy, Mass General Hospital for
Children, Pediatrics Harvard Medical School, Boston, MA, USA.
OBJECTIVES: The maternal and child health (MCH) community, partnering with women
and their families, has the potential to play a critical role in advancing a new
multi-sector social movement focused on creating a women's reproductive and
economic justice agenda. Since the turn of the twenty-first century, the MCH
field has been planting seeds for change. The time has come for this work to bear
fruit as many states are facing stagnant or slow progress in reducing infant
mortality, increasing maternal death rates, and growing health inequities.
METHODS: This paper synthesizes three current, interrelated approaches to
addressing MCH challenges-life course theory, preconception health, and social
justice/reproductive equity.
CONCLUSION: Based on these core constructs, the authors offer four directions for
advancing efforts to improve MCH outcomes. The first is to ensure access to
quality health care for all. The second is to facilitate change through critical
conversations about challenging issues such as poverty, racism, sexism, and
immigration; the relevance of evidence-based practice in disenfranchised
communities; and how we might be perpetuating inequities in our institutions. The
third is to develop collaborative spaces in which leaders across diverse sectors
can see their roles in creating equitable neighborhood conditions that ensure
optimal reproductive choices and outcomes for women and their families. Last, the
authors suggest that leaders engage the MCH workforce and its consumers in
dialogue and action about local and national policies that address the social
determinants of health and how these policies influence reproductive and early
childhood outcomes.
DOI: 10.1007/s10995-015-1917-5
PMCID: PMC4792350
PMID: 26740226 [Indexed for MEDLINE]
14. BMC Pregnancy Childbirth. 2017 Aug 29;17(1):274. doi: 10.1186/s12884-017-1458-6.
The role of Community Mobilization in maternal care provision for women in
sub-Saharan Africa- A systematic review of studies using an experimental design.
Muzyamba C(1)(2), Groot W(3), Tomini SM(4), Pavlova M(3).
Author information:
(1)UNU MERIT, Boschstraat, 246211, AX, Maastricht, The Netherlands.
muzyamba@merit.unu.edu.
(2), A9 Marshlands Village Box 32379, Lusaka, Zambia. muzyamba@merit.unu.edu.
(3)Department of Health Services Research. Room 0.073, Maastricht University,
Duboisdomein 30, 6229, GT, Maastricht, The Netherlands.
(4)UNU MERIT, Boschstraat, 246211, AX, Maastricht, The Netherlands.
BACKGROUND: While the role of community mobilization in improving maternal health
outcomes of HIV positive women in sub-Saharan Africa is continuously emphasized,
little is known about how legitimate these claims are. The aim of this study is
to systematically review the empirical evidence on this issue.
METHODS: A systematic search was conducted in PuBMed, Scopus, Web of Science,
MEDLINE, COCHRANE, Allied Health Literature, and Cumulative Index to Nursing.
RESULTS: Our search identified 14 publications on the role of community
mobilization in maternal care provision in sub-Saharan Africa, including both HIV
negative women and women with HIV, that have used experimental research designs.
Regarding HIV negative women, literature has demonstrated that community
mobilization is a useful strategy for promoting both positive maternal process
results and maternal health outcomes. Most of the literature on women with HIV
has focused only on demonstrating the causal link between community mobilization
and process results. There has been very little focus on demonstrating the causal
link between community mobilization and maternal outcomes for women living with
HIV. Overall, the results show that while there is some empirical evidence on a
causal link between community mobilization and maternal health outcomes for HIV
negative women, this kind of evidence is still missing for HIV positive women.
Moreover, as shown by the studies, community mobilization as a maternal health
strategy is still in its infancy.
CONCLUSION: Given the gaps identified in our review, we recommend further
research with the aim of providing sound evidence on the role of community
mobilization in improving maternal health outcomes of women with HIV in
sub-Saharan Africa.
DOI: 10.1186/s12884-017-1458-6
PMCID: PMC5576335
PMID: 28851299 [Indexed for MEDLINE]
15. Health Policy Plan. 2017 Jul 1;32(6):781-790. doi: 10.1093/heapol/czx021.
Expenditure tracking and review of reproductive maternal, newborn and child
health policy in Pakistan.
Malik MA(1), Nahyoun AS(2), Rizvi A(3), Bhatti ZA(3), Bhutta ZA(4).
Author information:
(1)Department of Community Health Sciences, Aga Khan University, Stadium road,
Karachi, Pakistan.
(2)Pakistan Bureau of Statistics, sector G-9/1, Islamabad, Pakistan.
(3)Department of Paediatrics and Child Health, Division of Women and Child
Health, Aga Khan University, Stadium road, Karachi, Pakistan.
(4)Centre of Excellence in Women and Child Health, Aga Khan University, Stadium
road, Karachi, Pakistan and Centre for Global Child Health, Hospital for Sick
Children, 555 University Ave, Toronto, ON M5G 1X8, Canada.
Since 2001 substantial resources have been allocated to the reproductive,
maternal, newborn and child health sector (RMNCH) in Pakistan. Many new
programmes have been started and coverage of some existing programmes has been
extended to un-served and rural areas. Despite these efforts the Millennium
Development Goals (MDGs) 4 and 5 were not achieved (2000-15). Maternal Mortality
Ratio was reduced to 170 per 100 000 live births (target 100) by 2013 at an
annual reduction rate of 3.6% (1990-2013). Against the target of 46 per 1000 live
births, the Under Five Mortality Rate was reduced to 81 per 1000 live births by
2015 at an annual reduction rate of 2.1% (1990-2015). We evaluated the
comparative expenditures for the RMNCH sector and analysed impact of public
expenditures on the use of the public facilities for the RMNCH services.
Expenditure on RMNCH increased by 181% (2000-10), reaching PKR 628.79 billion
(US$9.67 billion). The Share of the RMNCH expenditure in the total health
expenditure increased from 16 to 21% (2005-10). The share of official development
assistance for the RMNCH increased from 36 to 51% (2003-10). Equity was modestly
achieved with a greater proportion of the poor using public facilities for the
childhood diarrhoea (Concentration Index -0.06 in 2001-02 to - 0.11 in 2010-11)
and reduction in the proportion of the rich using the public health facilities
for institutional births (Concentration Index 0.30 in 2001-02 to 0.25 in
2010-11). Overall the RMNCH disease control programmes focused on vertical
primary health approach and targeted the district health system in the un-served
areas. Our findings confirm that diseconomies of scale, donor dependence and
supply side perspective could only result in a modest progress towards achieving
the MDGs. We call for urgent attention of the policy makers for the integration
of the vertical and the routine primary health care and reliance on indigenous
sustainable healthcare financing. We also recommend acknowledging economic
perspective on health policy and health programmes.
© The Author 2017. Published by Oxford University Press in association with The
London School of Hygiene and Tropical Medicine. All rights reserved. For
permissions, please e-mail: journals.permissions@oup.com.
DOI: 10.1093/heapol/czx021
PMID: 28334970 [Indexed for MEDLINE]
16. Curr Opin Obstet Gynecol. 2015 Oct;27(5):333-8. doi:
10.1097/GCO.0000000000000196.
Conscientious objection to abortion and reproductive healthcare: a review of
recent literature and implications for adolescents.
Morrell KM(1), Chavkin W.
Author information:
(1)aPhysicians for Reproductive Health bMailman School of Public Health, Columbia
University, New York, New York, USA.
PURPOSE OF REVIEW: Conscientious objection to reproductive healthcare (refusal to
perform abortion, assisted reproductive technologies, prenatal diagnosis,
contraception, including emergency contraception and sterilization, etc.) has
become a widespread global phenomenon and constitutes a barrier to these services
for many women. Adolescents are a particularly vulnerable group because some
providers object to specific aspects of their reproductive healthcare because of
their status as minors.
RECENT FINDINGS: Recent peer-reviewed publications concerning conscientious
objection address provider attitudes to abortion and emergency contraception,
ethical arguments against conscientious objection, calls for clarification of the
current laws regarding conscientious objection, legal case commentaries, and
descriptions of the country-specific impact of policies in Russia and Italy.
SUMMARY: Conscientious objection is understudied, complicated, and appears to
constitute a barrier to care, especially for certain subgroups, although the
degree to which conscientious objection has compromised sexual and reproductive
healthcare for adolescents is unknown. Physicians are well positioned to support
individual conscience while honoring their obligations to patients and to medical
evidence.
DOI: 10.1097/GCO.0000000000000196
PMID: 26241174 [Indexed for MEDLINE]
17. Afr J Reprod Health. 2018 Mar;22(1):73-84. doi: 10.29063/ajrh2018/v22i1.7.
Closing the Gap between People and Programs: Lessons from Implementation of
Social Accountability for Family Planning and Reproductive Health in Uganda.
Boydell V(1), Neema S(2), Wright K(3), Hardee K(4).
Author information:
(1)Rights and Accountability Advisor, Population Council/Evidence Project, New
York, United States.
(2)Associate Professor, Makerere University School of Social Sciences, Kampala,
Uganda.
(3)Staff Associate, Population Council/Evidence Project, New York, United States.
(4)Senior Associate and Project Director, Population Council/Evidence Project,
New York, United States.
Globally, women's access to modern contraception can be attributed to poor
service conditions and care. Growing evidence from across the health sector has
found that social accountability approaches have the potential to improve the
quality of care and therefore the utilization of health services, little of this
evidence relates to family planning and reproductive health programs. This paper
therefore assessed the results of retrospective implementation research into a
five-year social accountability project in Uganda that focused on family planning
and reproductive health. A mix of methods was used examine the project's
implementation in three districts in Uganda between 2009 to 2013, including
political economy analysis, document review, and in-depth interviews. Interviews
were coded using ATLAS.ti software and analyzed with a thematic framework,
organized by stakeholder groups and across districts. The research found that
while the project broadly delivered as intended in local accounts, a wider range
of activities and outcomes also occurred. Community participants in the three
districts were much more likely to remember more personal changes, such as
increased confidence when interacting with health care providers, in their health
seeking behavior or in their ability to represent themselves. The research
revealed a web of accountability relationships at play. These ranged from formal
opportunities for community participation in institutional processes, to the more
personal direct relationship between the service users and the health care
provider compared to the less direct relationship between the community and local
officials. In addition, ways in which elements of social accountability can be
combined with features of FP program were seen, such as including outreach
activities with civic and rights education. This appears to extend the reach and
credibility of these services among community members while also counteracting
barriers to women's and young people's participation.
DOI: 10.29063/ajrh2018/v22i1.7
PMID: 29777644 [Indexed for MEDLINE]
18. Health Policy. 2017 Nov;121(11):1131-1138. doi: 10.1016/j.healthpol.2017.09.004.
Epub 2017 Sep 18.
Child survival in England: Strengthening governance for health.
Wolfe I(1), Mandeville K(2), Harrison K(3), Lingam R(4).
Author information:
(1)King's College London, United Kingdom. Electronic address:
Ingrid.Wolfe@kcl.ac.uk.
(2)London School of Hygiene and Tropical Medicine, United Kingdom.
(3)London School of Paediatrics, United Kingdom.
(4)Newcastle University, United Kingdom.
The United Kingdom, like all European countries, is struggling to strengthen
health systems and improve conditions for child health and survival. Child
mortality in the UK has failed to improve in line with other countries. Securing
optimal conditions for child health requires a healthy society, strong health
system, and effective health care. We examine inter-sectoral and intra-sectoral
policy and governance for child health and survival in England. Literature
reviews and universally applicable clinical scenarios were used to examine child
health problems and English policy and governance responses for improving child
health through integrating care and strengthening health systems, over the past
15 years. We applied the TAPIC framework for analysing policy governance:
transparency, accountability, participation, integrity, and capacity. We
identified strengths and weaknesses in child health governance in all the five
domains. However there remain policy failures that are not fully explained by the
TAPIC framework. Other problems with successfully translating policy to improved
health that we identified include policy flux; policies insufficiently supported
by delivery mechanisms, measurable targets, and sufficient budgets; and policies
with unintended or contradictory aspects. We make recommendations for
inter-sectoral and intra-sectoral child health governance, policy, and action to
improve child health in England with relevant lessons for other countries.
Copyright © 2017 The Author(s). Published by Elsevier B.V. All rights reserved.
DOI: 10.1016/j.healthpol.2017.09.004
PMID: 29029812 [Indexed for MEDLINE]
19. Lancet. 2013 May 18;381(9879):1736-46. doi: 10.1016/S0140-6736(13)60685-6.
Women's groups practising participatory learning and action to improve maternal
and newborn health in low-resource settings: a systematic review and
meta-analysis.
Prost A(1), Colbourn T, Seward N, Azad K, Coomarasamy A, Copas A, Houweling TA,
Fottrell E, Kuddus A, Lewycka S, MacArthur C, Manandhar D, Morrison J, Mwansambo
C, Nair N, Nambiar B, Osrin D, Pagel C, Phiri T, Pulkki-Brännström AM, Rosato M,
Skordis-Worrall J, Saville N, More NS, Shrestha B, Tripathy P, Wilson A, Costello
A.
Author information:
(1)Institute for Global Health, University College London, London, UK.
audrey.prost@ucl.ac.uk
Erratum in
Lancet. 2014 May 24;383(9931):1806.
Comment in
Lancet. 2013 May 18;381(9879):1693-4.
Lancet. 2013 May 18;381(9879):e12-4.
Lancet. 2013 Aug 24;382(9893):681-2.
Lancet. 2013 May 18;381(9879):e15.
Lancet. 2013 Aug 24;382(9893):681.
BACKGROUND: Maternal and neonatal mortality rates remain high in many low-income
and middle-income countries. Different approaches for the improvement of birth
outcomes have been used in community-based interventions, with heterogeneous
effects on survival. We assessed the effects of women's groups practising
participatory learning and action, compared with usual care, on birth outcomes in
low-resource settings.
METHODS: We did a systematic review and meta-analysis of randomised controlled
trials undertaken in Bangladesh, India, Malawi, and Nepal in which the effects of
women's groups practising participatory learning and action were assessed to
identify population-level predictors of effect on maternal mortality, neonatal
mortality, and stillbirths. We also reviewed the cost-effectiveness of the
women's group intervention and estimated its potential effect at scale in
Countdown countries.
FINDINGS: Seven trials (119,428 births) met the inclusion criteria. Meta-analyses
of all trials showed that exposure to women's groups was associated with a 37%
reduction in maternal mortality (odds ratio 0.63, 95% CI 0.32-0.94), a 23%
reduction in neonatal mortality (0.77, 0.65-0.90), and a 9% non-significant
reduction in stillbirths (0.91, 0.79-1.03), with high heterogeneity for maternal
(I(2)=58.8%, p=0.024) and neonatal results (I(2)=64.7%, p=0.009). In the
meta-regression analyses, the proportion of pregnant women in groups was linearly
associated with reduction in both maternal and neonatal mortality (p=0.026 and
p=0.011, respectively). A subgroup analysis of the four studies in which at least
30% of pregnant women participated in groups showed a 55% reduction in maternal
mortality (0.45, 0.17-0.73) and a 33% reduction in neonatal mortality (0.67,
0.59-0.74). The intervention was cost effective by WHO standards and could save
an estimated 283,000 newborn infants and 41,100 mothers per year if implemented
in rural areas of 74 Countdown countries.
INTERPRETATION: With the participation of at least a third of pregnant women and
adequate population coverage, women's groups practising participatory learning
and action are a cost-effective strategy to improve maternal and neonatal
survival in low-resource settings.
FUNDING: Wellcome Trust, Ammalife, and National Institute for Health Research
Collaboration for Leadership in Applied Health Research and Care for Birmingham
and the Black Country programme.
Copyright © 2013 Elsevier Ltd. All rights reserved.
DOI: 10.1016/S0140-6736(13)60685-6
PMCID: PMC3797417
PMID: 23683640 [Indexed for MEDLINE]
20. BMJ Open. 2016 Nov 2;6(11):e011885. doi: 10.1136/bmjopen-2016-011885.
How do community health committees contribute to capacity building for maternal
and child health? A realist evaluation protocol.
Gilmore B(1), McAuliffe E(2), Larkan F(1), Conteh M(3), Dunne N(3), Gaudrault
M(4), Mollel H(5), Tumwesigye NM(6), Vallières F(1)(7).
Author information:
(1)Centre for Global Health, Trinity College Dublin, Dublin, Ireland.
(2)School of Nursing, Midwifery and Health Systems, University College Dublin,
Dublin, Ireland.
(3)World Vision Ireland, Dublin, Ireland.
(4)World Vision International, Washington, District of Columbia, USA.
(5)Health Systems Management, Ifakara Health Institute, Dar es Salaam, Tanzania.
(6)Department of Epidemiology and Biostatistics, School of Public Health,
Makerere University College of Health Sciences, Kampala Uganda.
(7)School of Psychology, Trinity College Dublin, Dublin, Ireland.
INTRODUCTION: The proposed research is part of ongoing operations research within
World Vision's Access: Infant and Maternal Health Programme. This study aims to
identify key context features and underlying mechanisms through which community
health committees build community capacity within the field of maternal and child
health. This may help to improve programme implementation by providing
contextually informed and explanatory findings for how community health
committees work, what works best and for whom do they work for best for. Though
frequently used within health programmes, little research is carried out on such
committees' contribution to capacity building-a frequent goal or proposed outcome
of these groups.
METHODS AND ANALYSIS: The scarce information that does exist often fails to
explain 'how, why, and for whom' these committees work best. Since such groups
typically operate within or as components of complex health interventions, they
require a systems thinking approach and design, and thus so too does their
evaluation. Using a mixed methods realist evaluation with intraprogramme case
studies, this protocol details a proposed study on community health committees in
rural Tanzania and Uganda to better understand underlying mechanisms through
which these groups work (or do not) to build community capacity for maternal and
child health. This research protocol follows the realist evaluation methodology
of eliciting initial programme theories, to inform the field study design, which
are detailed within. Thus far, the methodology of a realist evaluation has been
well suited to the study of community health committees within these contexts.
Implications for its use within these contexts are discussed within.
ETHICS AND DISSEMINATION: Institutional Review Boards and the appropriate
research clearance bodies within Ireland, Uganda and Tanzania have approved this
study. Planned dissemination activities include via academic and programme
channels, as well as feedback to the communities in which this work occurs.
Published by the BMJ Publishing Group Limited. For permission to use (where not
already granted under a licence) please go to
http://www.bmj.com/company/products-services/rights-and-licensing/.
DOI: 10.1136/bmjopen-2016-011885
PMCID: PMC5128909
PMID: 27807082 [Indexed for MEDLINE]
Conflict of interest statement: Conflicts of Interest: None declared.
21. J Int AIDS Soc. 2014 Nov 4;17:19228. doi: 10.7448/IAS.17.1.19228. eCollection
2014
The cost and cost-effectiveness of gender-responsive interventions for HIV: a
systematic review.
Remme M(1), Siapka M(2), Vassall A(2), Heise L(2), Jacobi J(3), Ahumada C(3), Gay
J(4), Watts C(2).
Author information:
(1)Social and Mathematical Epidemiology (SaME) Group, London School of Hygiene
and Tropical Medicine, London, UK; michelle.remme@lshtm.ac.uk.
(2)Social and Mathematical Epidemiology (SaME) Group, London School of Hygiene
and Tropical Medicine, London, UK.
(3)Joint United Nations Programme on HIV/AIDS (UNAIDS), Geneva, Switzerland.
(4)Health Policy Project, Futures Group, Washington, DC, USA.
INTRODUCTION: Harmful gender norms and inequalities, including gender-based
violence, are important structural barriers to effective HIV programming. We
assess current evidence on what forms of gender-responsive intervention may
enhance the effectiveness of basic HIV programmes and be cost-effective.
METHODS: Effective intervention models were identified from an existing evidence
review ("what works for women"). Based on this, we conducted a systematic review
of published and grey literature on the costs and cost-effectiveness of each
intervention identified. Where possible, we compared incremental costs and
effects.
RESULTS: Our effectiveness search identified 36 publications, reporting on the
effectiveness of 22 HIV interventions with a gender focus. Of these, 11 types of
interventions had a corresponding/comparable costing or cost-effectiveness study.
The findings suggest that couple counselling for the prevention of vertical
transmission; gender empowerment, community mobilization, and female condom
promotion for female sex workers; expanded female condom distribution for the
general population; and post-exposure HIV prophylaxis for rape survivors are
cost-effective HIV interventions. Cash transfers for schoolgirls and school
support for orphan girls may also be cost-effective in generalized epidemic
settings.
CONCLUSIONS: There has been limited research to assess the cost-effectiveness of
interventions that seek to address women's needs and transform harmful gender
norms. Our review identified several promising, cost-effective interventions that
merit consideration as critical enablers in HIV investment approaches, as well as
highlight that broader gender and development interventions can have positive HIV
impacts. By no means an exhaustive package, these represent a first set of
interventions to be included in the investment framework.
DOI: 10.7448/IAS.17.1.19228
PMCID: PMC4221500
PMID: 25373519 [Indexed for MEDLINE]
22. Int J Gynaecol Obstet. 2016 Dec;135(3):345-357. doi: 10.1016/j.ijgo.2016.09.008.
Epub 2016 Oct 14.
Strengthening accountability for improved maternal and newborn health: A mapping
of studies in Sub-Saharan Africa.
Martin Hilber A(1), Blake C(2), Bohle LF(2), Bandali S(3), Agbon E(4), Hulton
L(3).
Author information:
(1)Swiss Tropical and Public Health Institute, Basel, Switzerland; University of
Basel, Basel, Switzerland. Electronic address: adriane.martinhilber@unibas.ch.
(2)Swiss Tropical and Public Health Institute, Basel, Switzerland; University of
Basel, Basel, Switzerland.
(3)Evidence for Action, Options Consultancy Services Ltd, London, UK.
(4)Evidence for Action, Options Consultancy Services Ltd, Abuja, Nigeria.
OBJECTIVE: To describe the types of maternal and newborn health program
accountability mechanisms implemented and evaluated in recent years in
Sub-Saharan Africa, how these have been implemented, their effectiveness, and
future prospects to improve governance and MNH outcomes.
METHOD: A structured review selected 38 peer-reviewed papers between 2006 and
2016 in Sub-Saharan Africa to include in the analysis.
RESULTS: Performance accountability in MNH through maternal and perinatal death
surveillance was the most common accountability mechanism used. Political and
democratic accountability through advocacy, human rights, and global tracking of
progress on indicators achieved greatest results when multiple stakeholders were
involved. Financial accountability can be effective but depend on external
support. Overall, this review shows that accountability is more effective when
clear expectations are backed by social and political advocacy and
multistakeholder engagement, and supported by incentives for positive action.
CONCLUSION: There are few accountability mechanisms in MNH in Sub-Saharan Africa
between decision-makers and those affected by those decisions with both the power
and the will to enforce answerability. Increasing accountability depends not only
on how mechanisms are enforced but also, on how providers and managers understand
accountability.
Copyright Â© 2016 International Federation of Gynecology and Obstetrics.
Published by Elsevier Ireland Ltd. All rights reserved.
DOI: 10.1016/j.ijgo.2016.09.008
PMID: 27802869 [Indexed for MEDLINE]
23. Health Policy Plan. 2014 Dec;29(8):1075-85. doi: 10.1093/heapol/czt087. Epub 2013
Nov 25.
Social capital to strengthen health policy and health systems.
Ogden J(1), Morrison K(2), Hardee K(2).
Author information:
(1)Consultant, Ogden Health & Development Connections, 13068 Furnace Mountain
Road, Lovettsville, VA 20180, USA, Senior Advisor HIV, Health Policy Project,
Futures Group, Mexico City, DF 11800, Mexico and Senior Fellow and Deputy
Director, Health Policy Project, Futures Group, Washington D.C. 20005, USA
jess.ohdc@gmail.com.
(2)Consultant, Ogden Health & Development Connections, 13068 Furnace Mountain
Road, Lovettsville, VA 20180, USA, Senior Advisor HIV, Health Policy Project,
Futures Group, Mexico City, DF 11800, Mexico and Senior Fellow and Deputy
Director, Health Policy Project, Futures Group, Washington D.C. 20005, USA.
This article recounts the development of a model for social capital building
developed over the course of interventions focused on HIV-related stigma and
discrimination, safe motherhood and reproductive health. Through further
engagement with relevant literature, it explores the nature of social capital and
suggests why undertaking such a process can enhance health policy and programmes,
advocacy and governance for improved health systems strengthening (HSS) outcomes.
The social capital process proposed facilitates the systematic and effective
inclusion of community voices in the health policy process-strengthening
programme effectiveness as well as health system accountability and governance.
Because social capital building facilitates communication and the uptake of new
ideas, norms and standards within and between professional communities of
practice, it can provide an important mechanism for integration both within and
between sectors-a process long considered a 'wicked problem' for health
policy-makers. The article argues that the systematic application of social
capital building, from bonding through bridging into linking social capital, can
greatly enhance the ability of governments and their partners to achieve their
HSS goals.
Published by Oxford University Press in association with The London School of
Hygiene and Tropical Medicine © The Author 2013; all rights reserved.
DOI: 10.1093/heapol/czt087
PMID: 24277736 [Indexed for MEDLINE]
24. AIDS Behav. 2017 Dec;21(12):3366-3430. doi: 10.1007/s10461-017-1965-5.
Structural Interventions in HIV Prevention: A Taxonomy and Descriptive Systematic
Review.
Sipe TA(1), Barham TL(2), Johnson WD(2), Joseph HA(2), Tungol-Ashmon ML(2),
O'Leary A(2).
Author information:
(1)Division of HIV/AIDS Prevention, Prevention Research Branch, The U.S. Centers
for Disease Control and Prevention, 1600 Clifton Rd, Mailstop E-37, Atlanta, GA,
30333, USA. tsipe@cdc.gov.
(2)Division of HIV/AIDS Prevention, Prevention Research Branch, The U.S. Centers
for Disease Control and Prevention, 1600 Clifton Rd, Mailstop E-37, Atlanta, GA,
30333, USA.
One of the four national HIV prevention goals is to incorporate combinations of
effective, evidence-based approaches to prevent HIV infection. In fields of
public health, techniques that alter environment and affect choice options are
effective. Structural approaches may be effective in preventing HIV infection.
Existing frameworks for structural interventions were lacking in breadth and/or
depth. We conducted a systematic review and searched CDC's HIV/AIDS Prevention
Research Synthesis Project's database for relevant interventions during
1988-2013. We used an iterative process to develop the taxonomy. We identified
213 structural interventions: Access (65%), Policy/Procedure (32%), Mass Media
(29%), Physical Structure (27%), Capacity Building (24%), Community Mobilization
(9%), and Social Determinants of Health (8%). Forty percent targeted high-risk
populations (e.g., people who inject drugs [12%]). This paper describes a
comprehensive, well-defined taxonomy of structural interventions with 7
categories and 20 subcategories. The taxonomy accommodated all interventions
identified.
DOI: 10.1007/s10461-017-1965-5
PMCID: PMC5824620
PMID: 29159594 [Indexed for MEDLINE]
25. Health Hum Rights. 2015 Dec 10;17(2):167-79.
The Universal Periodic Review: A Platform for Dialogue, Accountability, and
Change on Sexual and Reproductive Health and Rights.
Gilmore K(1), Mora L(2), Barragues A(3), Mikkelsen IK(4).
Author information:
(1)Deputy Executive Director (Programme), UNFPA.
(2)Chief, Gender, Human Rights and Culture Branch, Technical Division, UNFPA.
(3)Technical Adviser, Human Rights, Gender, Human Rights and Culture Branch,
Technical Division, UNFPA.
(4)Programme Analyst, Human Rights, Gender, Human Rights and Culture Branch,
Technical Division, UNFPA.
This paper argues that the Universal Periodic Review (UPR) of the United Nations
Human Rights Council can be a critical avenue for promoting a human rights-based
approach to sexual and reproductive health and well-being due to its reliance on
the principles of participation and accountability. Drawing on evidence from the
UPR process since its inception in 2008, the paper analyzes the impact of the UPR
in advancing sexual and reproductive health and rights. The evidence collected
speaks to the political opportunity represented by the UPR at the country level
to enhance government accountability and national dialogue on sexual and
reproductive health and rights among key stakeholders. However, the UPR should
not be seen in isolation from other human rights mechanisms. Countries'
implementation of UPR recommendations should be done conjointly with the guidance
provided by other human rights mechanisms, including the expert views of United
Nations treaty monitoring bodies and Special Procedures, and alongside strong
national human rights protection systems.
Copyright © 2015 Gilmore, Mora, Barragues, and Mikkelsen. This is an open access
article distributed under the terms of the Creative Commons Attribution
Non-Commercial License (http://creativecommons.org/licenses/by-nc/3.0/), which
permits unrestricted non-commercial use, distribution, and reproduction in any
medium, provided the original author and source are credited.
DOI not included
PMID: 26766857 [Indexed for MEDLINE]
26. BMJ Open. 2017 Dec 21;7(12):e018800. doi: 10.1136/bmjopen-2017-018800.
User involvement in adolescents' mental healthcare: protocol for a systematic
review.
Viksveen P(1), Bjønness SE(1), Berg SH(2), Cardenas NE(3), Game JR(3), Aase K(1),
Storm M(1).
Author information:
(1)SHARE-Centre for Resilience in Healthcare, Faculty of Health Sciences,
University of Stavanger, Stavanger, Norway.
(2)Department of Psychiatry, Stavanger University Hospital, Stavanger, Norway.
(3)International Baccalaureate, St Olav videregående skole (High School),
Stavanger, Norway.
INTRODUCTION: User involvement has become a growing importance in healthcare. The
United Nations state that adolescents have a right to be heard, and user
involvement in healthcare is a legal right in many countries. Some research
provides an insight into the field of user involvement in somatic and mental
healthcare for adults, but little is known about user involvement in adolescents'
mental healthcare, and no overview of the existing research evidence exists.
METHODS AND ANALYSIS: The aim of this systematic review is to provide an overview
of existing research reporting on experiences with and the effectiveness and
safety issues associated with user involvement for adolescents' mental healthcare
at the individual and organisational level. A systematic literature search and
assessment of published research in the field of user involvement in adolescents'
mental healthcare will be carried out. Established guidelines will be used for
data extraction (Cochrane Collaboration guidelines, Strengthening the Reporting
of Observational studies in Epidemiology and Critical Appraisal Skills Programme
(CASP)), critical appraisal (Cochrane Collaboration guidelines and
Pragmatic-Explanatory Continuum Indicator Summary) and reporting of results
(Preferred Reporting Items for Systematic reviews and Meta-Analyses, Consolidated
Standards of Reporting Trials and CASP). Confidence in the research evidence will
be assessed using the Grading of Recommendations Assessment, Development and
Evaluation approach. Adolescents are included as coresearchers for the planning
and carrying out of this systematic review. This systematic review will provide
an overview of the existing research literature and thereby fill a knowledge gap.
It may provide various stakeholders, including decision-makers, professionals,
individuals and their families, with an overview of existing knowledge in an
underexplored field of research.
ETHICS AND DISSEMINATION: Ethics approval is not required for this systematic
review as we are not collecting primary data. The results will be published in a
peer-reviewed journal and at conference presentations and will be shared with
stakeholder groups.
© Article author(s) (or their employer(s) unless otherwise stated in the text of
the article) 2017. All rights reserved. No commercial use is permitted unless
otherwise expressly granted.
DOI: 10.1136/bmjopen-2017-018800
PMCID: PMC5778296
PMID: 29273667 [Indexed for MEDLINE]
Conflict of interest statement: Competing interests: None declared.
27. BMC Pregnancy Childbirth. 2017 Jan 11;17(1):26. doi: 10.1186/s12884-016-1199-y.
Geographic information system for improving maternal and newborn health:
recommendations for policy and programs.
Molla YB(1)(2), Rawlins B(3), Makanga PT(4)(5), Cunningham M(6), Ávila JE(7),
Ruktanonchai CW(8), Singh K(9)(10), Alford S(11), Thompson M(3), Dwivedi V(12),
Moran AC(11), Matthews Z(13).
Author information:
(1)USAID's Maternal and Child Survival Program/Save the Children, Washington, DC,
USA. ymolla@savechildren.org.
(2)USAID's Maternal and Child Survival Program/Save the Children, 14136 Grand Pre
Rd #34, Silver Spring, MD, Zip: 20906, USA. ymolla@savechildren.org.
(3)USAID's Maternal and Child Survival Program/Jhpiego, Washington, DC, USA.
(4)Geography Department, Simon Fraser University, Burnaby, BC, Canada.
(5)Department of Surveying and Geomatics, Midlands State University, Gweru,
Zimbabwe.
(6)MEASURE Evaluation/John Snow Inc, Rosslyn, VA, USA.
(7)National Institute of Public Health of Mexico, Cuernavaca, Morelos, Mexico.
(8)Geography and Environment, University of Southampton, Southampton, UK.
(9)MEASURE Evaluation/Carolina Population Center, University of North Carolina at
Chapel Hill, Chapel Hill, NC, USA.
(10)Department of Maternal and Child Health, Gillings School of Global Public
Health, University of North Carolina at Chapel Hill, Chapel Hill, NC, USA.
(11)Global Health Fellows Program II, United States Agency for International
Development (USAID), Washington, DC, USA.
(12)USAID's Maternal and Child Survival Program/ John Snow Inc, Washington, DC,
USA.
(13)Department of Social Statistics and Demography, University of Southampton,
Southampton, UK.
This correspondence argues and offers recommendations for how Geographic
Information System (GIS) applied to maternal and newborn health data could
potentially be used as part of the broader efforts for ending preventable
maternal and newborn mortality. These recommendations were generated from a
technical consultation on reporting and mapping maternal deaths that was held in
Washington, DC from January 12 to 13, 2015 and hosted by the United States Agency
for International Development's (USAID) global Maternal and Child Survival
Program (MCSP). Approximately 72 participants from over 25 global health
organizations, government agencies, donors, universities, and other groups
participated in the meeting.The meeting placed emphases on how improved use of
mapping could contribute to the post-2015 United Nation's Sustainable Development
Goals (SDGs), agenda in general and to contribute to better maternal and neonatal
health outcomes in particular. Researchers and policy makers have been calling
for more equitable improvement in Maternal and Newborn Health (MNH), specifically
addressing hard-to-reach populations at sub-national levels. Data visualization
using mapping and geospatial analyses play a significant role in addressing the
emerging need for improved spatial investigation at subnational scale. This
correspondence identifies key challenges and recommendations so GIS may be better
applied to maternal health programs in resource poor settings. The challenges and
recommendations are broadly grouped into three categories: ancillary geospatial
and MNH data sources, technical and human resources needs and community
participation.
DOI: 10.1186/s12884-016-1199-y
PMCID: PMC5225565
PMID: 28077095 [Indexed for MEDLINE]
28. Eur J Cancer. 2015 Nov;51(16):2375-85. doi: 10.1016/j.ejca.2015.07.006. Epub 2015
Aug 18.
Reaching women who do not participate in the regular cervical cancer screening
programme by offering self-sampling kits: a systematic review and meta-analysis
of randomised trials.
Verdoodt F(1), Jentschke M(2), Hillemanns P(2), Racey CS(3), Snijders PJ(4),
Arbyn M(5).
Author information:
(1)Belgian Cancer Centre/Unit of Cancer Epidemiology, Scientific Institute of
Public Health, J. Wytsmanstraat 14, 1050 Brussels, Belgium.
(2)Department of Obstetrics and Gynaecology, Hannover Medical School,
Carl-Neuberg-Str, 1, 30625 Hannover, Germany.
(3)Dalla Lana School of Public Health, University of Toronto, 155 College Street
, 6th Floor, Toronto, Ontario M5T3M7, Canada.
(4)Department of Pathology, VU University medical center, De Boelelaan 1117, 1081
HV Amsterdam, The Netherlands.
(5)Belgian Cancer Centre/Unit of Cancer Epidemiology, Scientific Institute of
Public Health, J. Wytsmanstraat 14, 1050 Brussels, Belgium. Electronic address:
Marc.arbyn@wiv-isp.be.
INTRODUCTION: Population coverage for cervical cancer screening is an important
determinant explaining differences in the incidence of cervical cancer between
countries. Offering devices for self-sampling has the potential to increase
participation of hard-to-reach women.
METHODS: A systematic review and meta-analysis were performed to evaluate the
participation after an invitation including a self-sampling device (self-sampling
arm) versus an invitation to have a sample taken by a health professional
(control arm), sent to under-screened women.
RESULTS: Sixteen randomised studies were found eligible. In an intention-to-treat
analysis, the pooled participation in the self-sampling arm was 23.6% (95%
confidence interval (CI)=20.2-27.3%), when self-sampling kits were sent by mail
to all women, versus 10.3% (95% CI=6.2-15.2%) in the control arm (participation
difference: 12.6% [95% CI=9.3-15.9]). When women had to opt-in to receive the
self-sampling device, as used in three studies, the pooled participation was not
higher in the self-sampling compared to the control arm (participation
difference: 0.2% [95% CI=-4.5-4.9%]).
CONCLUSION: An increased participation was observed in the self-sampling arm
compared to the control arm, if self-sampling kits were sent directly to women at
their home address. However, the size of the effect varied substantially among
studies. Since participation was similar in both arms when women had to opt-in,
future studies are warranted to discern opt-in scenarios that are most acceptable
to women.
Copyright © 2015 Elsevier Ltd. All rights reserved.
DOI: 10.1016/j.ejca.2015.07.006
PMID: 26296294 [Indexed for MEDLINE]
29. Glob Public Health. 2014;9(6):639-46. doi: 10.1080/17441692.2014.917198. Epub
2014 Jun 12.
Beyond Cairo: sexual and reproductive rights of young people in the new
development agenda.
Barroso C(1).
Author information:
(1)a International Planned Parenthood Federation/Western Hemisphere Region , New
York , NY , USA.
At the 1994 United Nations International Conference on Population and Development
(ICPD), women's rights advocates fundamentally shifted the way the global
development community views poverty, gender equality and reproductive rights.
While the ICPD's call to action led to a marked improvement in reproductive
health, more remains to be done to secure the sexual and reproductive rights and
health of all, particularly for young people. As we approach the 20-year
anniversary of Cairo, several global processes are happening concurrently that
have implications for the future of the sexual and reproductive health and rights
agenda, including the 20-year review of progress towards achieving the Cairo
Programme of Action, the review of the Millennium Development Goals, and the open
group discussions about the sustainable development goals and the new development
agenda post-2015. There are five key areas of action where significant investment
is needed moving forward to ensure young people's access and safeguard their
rights: repeal outdated laws and create new policies that safeguard young
people's health and rights; provide youth-friendly sexual and reproductive health
services; guarantee young people's access to information and education; end
gender discrimination and ensure government accountability.
DOI: 10.1080/17441692.2014.917198
PMID: 24922347 [Indexed for MEDLINE]
30. MCN Am J Matern Child Nurs. 2013 Jan-Feb;38(1):48-53. doi:
10.1097/NMC.0b013e31826591a3.
A review of community-based participatory research in child health.
Vaughn LM(1), Wagner E, Jacquez F.
Author information:
(1)Division of Emergency Medicine, Cincinnati Children's Hospital Medical Center,
Department of Pediatrics, University of Cincinnati College of Medicine,
Cincinnati, OH, USA. lisa.vaughn@cchmc.org
OBJECTIVE: To review published studies that use an authentic community-based
participatory research (CBPR) approach in child health to highlight the benefits,
barriers, and scope of this approach with pediatric populations.
METHOD: Studies using CBPR in child health were identified using PubMed, Scopus,
and Web of Science through MeSH heading and keyword searches. Keywords included
community-based participatory research and "child," "youth," and "adolescent."
Literature reviews and community-placed articles were excluded.
RESULTS: A total of 34 CBPR studies focused on child health were identified and
analyzed for this review. The most common child health issue in these studies was
obesity/diabetes. Other child health topics included health needs assessments,
reproductive health, female health, HIV treatment, physical activity, mental
health, maternal/child health, substance abuse, asthma, and youth with
disabilities/special healthcare needs. IMPLICATIONS/CONCLUSION: CBPR offers a
unique approach for translating evidence-based models and research knowledge from
child health into effective and sustainable interventions.
DOI: 10.1097/NMC.0b013e31826591a3
PMID: 23232779 [Indexed for MEDLINE]
31. Glob Public Health. 2018 Sep 5:1-21. doi: 10.1080/17441692.2018.1516228. [Epub
ahead of print]
A scoping review on community mobilisation for maternal and child health in
sub-Saharan Africa: Impact on empowerment.
Beck DC(1), Munro-Kramer ML(1), Lori JR(1).
Author information:
(1)a Health Behavior and Biological Sciences , University of Michigan School of
Nursing , Ann Arbor , MI , USA.
This review integrates evidence on community mobilisation (CM) for maternal and
child health in sub-Saharan Africa (SSA) to identify the impact on empowerment.
For the purposes of this review we use the following definition of CM: 'a
capacity-building process through which community members, groups or
organizations plan, carry out and evaluate activities on a participatory and
sustained basis to improve their health and other conditions, either on their own
initiative or stimulated by others', [Howard-Grabman, L., Storti, C., Hummer, P.,
Pooler, B., & Geneva: USAID (2007). Demystifying community mobilization: An
effective strategy to improve maternal and newborn health. Retrieved from
http://pdf.usaid.gov/pdf_docs/pnadi338.pdf, p. 5]. A scoping review was chosen to
conduct a search and analysis of the literature due to the broad, complex nature
of the topic. The search yielded 136 articles, and 19 met the inclusion criteria.
This review illustrates CM as an important research process for engaging the
community, ensuring that interventions are meeting the needs of the community,
take context into account and are sustainable. Community mobilisation was
associated with positive behaviour change and/or health outcomes. However,
community mobilisation was not defined or operationalised consistently among the
identified studies. Empowerment was also not defined, measured, or reported on in
the articles. This review provides recommendations for the reporting of CM and
its influence on empowerment in communities in sub-Saharan Africa.
DOI: 10.1080/17441692.2018.1516228
PMID: 30182808
32. BMC Health Serv Res. 2018 Jan 10;18(1):17. doi: 10.1186/s12913-017-2825-8.
Lay health worker experiences administering a multi-level combination
intervention to improve PMTCT retention.
DiCarlo A(1), Fayorsey R(1), Syengo M(2), Chege D(2), Sirengo M(3), Reidy W(1),
Otieno J(4), Omoto J(5), Hawken MP(2), Abrams EJ(6).
Author information:
(1)ICAP at Columbia University, Mailman School of Public Health, 722 W. 168th
Street, New York, NY, 10032, USA.
(2)ICAP Kenya, Mailman School of Public Health, Columbia University, New York,
NY, USA.
(3)National AIDS and STI Control Program, Nairobi, Kenya.
(4)Jaramogi Oginga Odinga Teaching and Referral Hospital, Kisumu, Kenya.
(5)School of Medicine, Maseno University, Kisumu, Kenya.
(6)ICAP at Columbia University, Mailman School of Public Health, 722 W. 168th
Street, New York, NY, 10032, USA. eja1@cumc.columbia.edu.
BACKGROUND: The recent scale-up of prevention of mother-to-child transmission of
HIV (PMTCT) services has rapidly accelerated antiretroviral therapy (ART) uptake
among pregnant and postpartum women in sub-Saharan Africa. The Mother and Infant
Retention for Health (MIR4Health) study evaluates the impact of a combination
intervention administered by trained lay health workers to decrease attrition
among HIV-positive women initiating PMTCT services and their infants through 6
months postpartum.
METHODS: This was a qualitative study nested within the MIR4Health trial.
MIR4Health was conducted at 10 health facilities in Nyanza, Kenya from September
2013 to September 2015. The trial intervention addressed behavioral, social, and
structural barriers to PMTCT retention and included: appointment reminders via
text and phone calls, follow-up and tracking for missed clinic visits, PMTCT
health education at home visits and during clinic visits, and retention and
adherence support and counseling. All interventions were administered by lay
health workers. We describe results of a nested small qualitative inquiry which
conducted two focus groups to assess the experiences and perceptions of lay
health workers administering the interventions. Discussions were recorded and
simultaneously transcribed and translated into English. Data were analyzed using
framework analysis approach.
RESULTS: Study findings show lay health workers played a critical role supporting
mothers in PMTCT services across a range of behavioral, social, and structural
domains, including improved communication and contact, health education, peer
support, and patient advocacy and assistance. Findings also identified barriers
to the uptake and implementation of the interventions, such as concerns about
privacy and stigma, and the limitations of the healthcare system including
healthcare worker attitudes. Overall, study findings indicate that lay health
workers found the interventions to be feasible, acceptable, and well received by
clients.
CONCLUSIONS: Lay health workers played a fundamental role in supporting mothers
engaged in PMTCT services and provided valuable feedback on the implementation of
PMTCT interventions. Future interventions must include strategies to ensure
client privacy, decrease stigma within communities, and address the practical
limitations of health systems. This study adds important insight to the growing
body of research on lay health worker experiences in HIV and PMTCT care.
TRIAL REGISTRATION: Clinicaltrials.gov NCT01962220 .
DOI: 10.1186/s12913-017-2825-8
PMCID: PMC5763814
PMID: 29321026 [Indexed for MEDLINE]
33. Best Pract Res Clin Obstet Gynaecol. 2016 Oct;36:45-56. doi:
10.1016/j.bpobgyn.2016.05.009. Epub 2016 Jun 23.
Accountability for improving maternal and newborn health.
Scott H(1), Danel I(2).
Author information:
(1)IWK Health Centre, 5980 University Ave, Halifax, Nova Scotia, B3J 3G9, Canada.
Electronic address: heather.scott@iwk.nshealth.ca.
(2)Pan American Health Organization, 525 23rd Street NW, Washington, DC, 20037,
USA.
In 2010, the United Nations (UN) launched the Global Strategy for Women's and
Children's Health to accelerate progress on maternal and child health. A UN
Commission on Information and Accountability, established to ensure oversight and
accountability on women's and children's health, outlined a framework with three
processes: monitor, review, and act. This paper assesses progress on these
processes. Effective monitoring depends on a functional civil registration and
vital statistics system. Review requires counting all deaths and identifying
contributing factors. The final, critical step is action to prevent similar
deaths. Maternal death surveillance and response includes these steps and
strengthens accountability. Strategies are underway to improve accountability for
severe maternal morbidity and perinatal mortality. The post-2015 agenda adds
greater focus on reducing inequalities, increasing availability of quality,
disaggregated data, and accountability for human rights. This agenda requires
engagement with communities and health providers - the foundation of
accountability for women's and children's health.
Copyright © 2016. Published by Elsevier Ltd.
DOI: 10.1016/j.bpobgyn.2016.05.009
PMID: 27473405 [Indexed for MEDLINE]
34. BMC Public Health. 2017 Jan 14;17(1):78. doi: 10.1186/s12889-016-4006-9.
Innovation contests to promote sexual health in China: a qualitative evaluation.
Zhang W(1), Schaffer D(1), Tso LS(1), Tang S(1), Tang W(1), Huang S(2), Yang
B(2), Tucker JD(3).
Author information:
(1)University of North Carolina Chapel Hill Project-China, No.2 Lujing Road,
Guangzhou, 510095, China.
(2)Guangdong Provincial Dermatology Hospital, No.2 Lujing Road, Guangzhou,
Guangdong, China.
(3)University of North Carolina Chapel Hill Project-China, No.2 Lujing Road,
Guangzhou, 510095, China. jdtucker@med.unc.edu.
BACKGROUND: Innovation contests call on non-experts to help solve problems. While
these contests have been used extensively in the private sector to increase
engagement between organizations and clients, there is little data on the role of
innovation contests to promote health campaigns. We implemented an innovation
contest in China to increase sexual health awareness among youth and evaluated
community engagement in the contest.
METHODS: The sexual health image contest consisted of an open call for sexual
health images, contest promotion activities, judging of entries, and celebrating
contributions. Contest promotion activities included in-person and social media
feedback, classroom didactics, and community-driven activities. We conducted 19
semi-structured interviews with a purposive sample to ensure a range of
participant scores, experts and non-expert participants, submitters and
non-submitters. Transcripts of each interview were coded with Atlas.ti and
evaluated by three reviewers.
RESULTS: We identified stages of community engagement in the contest which
contributed to public health impact. Community engagement progressed across a
continuum from passive, moderate, active, and finally strong engagement.
Engagement was a dynamic process that appeared to have little relationship with
formally submitting an image to the contest. Among non-expert participants,
contest engagement increased knowledge, healthy attitudes, and empowered
participants to share ideas about safe sex with others outside of the contest.
Among experts who helped organize the contest, the process of implementing the
contest fostered multi-sectoral collaboration and re-oriented public health
leadership towards more patient-centered public health campaigns.
CONCLUSION: The results of this study suggest that innovation contests may be a
useful tool for public health promotion by enhancing community engagement and
re-orienting health campaigns to make them more patient-centered.
DOI: 10.1186/s12889-016-4006-9
PMCID: PMC5237489
PMID: 28088211 [Indexed for MEDLINE]
35. BMC Public Health. 2017 Jul 14;18(1):20. doi: 10.1186/s12889-017-4575-2.
Putting women at the center: a review of Indian policy to address person-centered
care in maternal and newborn health, family planning and abortion.
Srivastava A(1), Singh D(2), Montagu D(3), Bhattacharyya S(2).
Author information:
(1)Public Health Foundation of India, Plot no. 47, Sector 44 Institutional Area,
Gurgaon, Haryana, 122002, India. aradhana@phfi.org.
(2)Public Health Foundation of India, Plot no. 47, Sector 44 Institutional Area,
Gurgaon, Haryana, 122002, India.
(3)University of California, San Francisco, USA.
Erratum in
BMC Public Health. 2017 Sep 22;17 (1):736.
BACKGROUND: Person-centered care is a critical component of quality care,
essential to enable treatment adherence, and maximize health outcomes. Improving
the quality of health services is a key strategy to achieve the new global target
of zero preventable maternal deaths by 2030. Recognizing this, the Government of
India has in the last decade initiated a number of strategies to address quality
of care in health and family welfare services.
METHODS: We conducted a policy review of quality improvement strategies in India
from 2005 to 15, covering three critical areas- maternal and newborn health,
family planning, and abortion (MNHFP + A). Based on Walt and Gilson's policy
triangle framework, we analyzed the extent to which policies incorporated
person-centered care, while identifying unaddressed issues. Data was sourced from
Government of India websites, scientific and grey literature databases.
RESULTS: Twenty-two national policy documents, comprising two policy statements
and 20 implementation guidelines of specific schemes were included in the review.
Quality improvement strategies span infrastructure, commodities, human resources,
competencies, and accountability that are driving quality assurance in MNHFP + A
services. However, several implementation challenges have affected compliance
with person-centered care, thereby affecting utilization and outcomes.
CONCLUSION: Focus on person-centered care in Indian MNHFP + A policy has
increased in recent years. Nevertheless, some aspects must still be strengthened,
such as positive interpersonal behavior, information sharing and promptness of
care. Implementation can be improved through better provider training, patient
feedback and monitoring mechanisms. Moreover, unless persisting structural
challenges are addressed implementation of person-centered care in facilities
will not be effective.
DOI: 10.1186/s12889-017-4575-2
PMCID: PMC5513115
PMID: 28709417 [Indexed for MEDLINE]
36. Trials. 2017 Aug 7;18(1):368. doi: 10.1186/s13063-017-2074-5.
To evaluate if increased supervision and support of South African Government
health workers' home visits improves maternal and child outcomes: study protocol
for a randomized control trial.
Rotheram-Borus MJ(1), Le Roux K(2), Le Roux IM(3), Christodoulou J(4), Laurenzi
C(5), Mbewu N(3), Tomlinson M(5).
Author information:
(1)Department of Psychiatry & Biobehavioral Sciences, Semel Institute, University
of California, 10920 Wilshire Blvd., Suite 350, Los Angeles, CA, 90024, USA.
mrotheram@mednet.ucla.edu.
(2)Zithulele Hospital, P Bag X504, Mqanduli, 5080, South Africa.
(3)Philani Maternal, Child Health and Nutrition Project, Elonwabeni, PO Box
40188, 7791, Cape Town, South Africa.
(4)Department of Psychiatry & Biobehavioral Sciences, Semel Institute, University
of California, 10920 Wilshire Blvd., Suite 350, Los Angeles, CA, 90024, USA.
(5)Department of Psychology, Stellenbosch University, Private Bag X1, Matieland,
7602, South Africa.
BACKGROUND: Concurrent epidemics of HIV, depression, alcohol abuse, and partner
violence threaten maternal and child health (MCH) in South Africa. Although home
visiting has been repeatedly demonstrated efficacious in research evaluations,
efficacy disappears when programs are scaled broadly. In this cluster randomized
controlled trial (RCT), we examine whether the benefits of ongoing accountability
and supervision within an existing government funded and implemented community
health workers (CHW) home visiting program ensure the effectiveness of home
visiting.
METHODS/DESIGN: In the deeply rural, Eastern Cape of South Africa, CHW will be
hired by the government and will be initially trained by the Philani Programme to
conduct home visits with all pregnant mothers and their children until the
children are 2 years old. Eight clinics will be randomized to receive either (1)
the Accountable Care Condition in which additional monitoring and accountability
systems that Philani routinely uses are implemented (4 clinics, 16 CHW, 450
households); or (2) a Standard Care Condition of initial Philani training, but
with supervision and monitoring being delivered by local government structures
and systems (4 clinics, 21 CHW, 450 households). In the Accountable Care
Condition areas, the CHW's mobile phone reports, which are time-location stamped,
will be monitored and data-informed supervision will be provided, as well as
monitoring growth, medical adherence, mental health, and alcohol use outcomes.
Interviewers will independently assess outcomes at pregnancy at 3, 6, 15, and
24 months post-birth. The primary outcome will be a composite score of
documenting maternal HIV/TB testing, linkage to care, treatment adherence and
retention, as well as child physical growth, cognitive functioning, and child
behavior and developmental milestones.
DISCUSSION: The proposed cluster RCT will evaluate whether routinely implementing
supervision and accountability procedures and monitoring CHWs' over time will
improve MCH outcomes over the first 2 years of life.
TRIAL REGISTRATION: ClinicalTrials.gov registration #NCT02957799 , registered on
October 26, 2016.
DOI: 10.1186/s13063-017-2074-5
PMCID: PMC5547508
PMID: 28784142 [Indexed for MEDLINE]
37. Can J Public Health. 2013 Feb 11;104(2):e159-66.
Self-collected HPV testing improves participation in cervical cancer screening: a
systematic review and meta-analysis.
Racey CS(1), Withrow DR, Gesink D.
Author information:
(1)Dalla Lana School of Public Health, University of Toronto, Toronto, ON.
sarai.racey@gmail.com
OBJECTIVE: HPV testing has emerged as an effective cervical cancer screening
test. The use of HPV self-testing has the potential to address many barriers to
screening and reach at-risk women through engagement in screening. However, there
is a need to examine the evidence for whether offering self-collected HPV testing
in practice increases screening compliance. The objective of this review is to
determine to what extent providing self-collected HPV testing increases screening
participation in women who are never or underscreened for cervical cancer.
METHODS: A systematic literature review conducted in the databases Medline and
Embase identified articles examining the use of HPV self-testing on cervical
cancer screening participation. A meta-analysis using a random-effects model was
used to calculate the relative compliance, with an intent-to-treat analysis of
HPV self-testing compared to Pap testing, with 95% confidence intervals (CI). All
statistical tests were two-sided.
SYNTHESIS: Ten studies were reviewed, with 8 being European and 2 North American.
Of the 10 studies, 9 employed a randomized design. In all studies, the relative
compliance of HPV self-collected testing compared to Pap testing was
significantly greater than 1.0 (p<0.01). The overall relative compliance was 2.14
(95% CI 1.30-3.52). There was large heterogeneity of screening compliance between
studies for both HPV self-testing and Pap testing.
CONCLUSION: HPV self-collected testing significantly improved the participation
of women who did not routinely attend cervical cancer screening programs. New
approaches to HPV self-test delivery should be considered as HPV testing becomes
more widely incorporated as a primary screening tool.
DOI not included
PMID: 23618210 [Indexed for MEDLINE]
38. Health Expect. 2016 Dec;19(6):1183-1202. doi: 10.1111/hex.12402. Epub 2015 Sep 7.
Patient and family involvement in adult critical and intensive care settings: a
scoping review.
Olding M(1), McMillan SE(2), Reeves S(3), Schmitt MH(4), Puntillo K(5), Kitto
S(6).
Author information:
(1)British Columbia Centre for Excellence in HIV/AIDS, Vancouver, BC, Canada.
(2)Collaborative Academic Practice, University Health Network, Toronto, ON,
Canada.
(3)Centre for Health and Social Care Research, Kingston University and St.
George's University of London, London, UK.
(4)School of Nursing, University of Rochester Medical Centre, Rochester, NY, USA.
(5)Emerita, Department of Physiological Nursing, UCSF, San Francisco, CA, USA.
(6)Department of Innovation in Medical Education, Faculty of Medicine, University
of Ottawa, Ottawa, ON, Canada.
BACKGROUND: Despite international bodies calling for increased patient and family
involvement, these concepts remain poorly defined within literature on critical
and intensive care settings.
OBJECTIVE: This scoping review investigates the extent and range of literature on
patient and family involvement in critical and intensive care settings.
Methodological and empirical gaps are identified, and a future agenda for
research into optimizing patient and family involvement is outlined.
METHODS: Searches of MEDLINE, CINAHL, Social Work Abstracts and PsycINFO were
conducted. English-language articles published between 2003 and 2014 were
retrieved. Articles were included if the studies were undertaken in an intensive
care or critical care setting, addressed the topic of patient and family
involvement, included a sample of adult critical care patients, their families
and/or critical care providers. Two reviewers extracted and charted data and
analysed findings using qualitative content analysis.
FINDINGS: A total of 892 articles were screened, 124 were eligible for analysis,
including 61 quantitative, 61 qualitative and 2 mixed-methods studies. There was
a significant gap in research on patient involvement in the intensive care unit.
The analysis identified five different components of family and patient
involvement: (i) presence, (ii) having needs met/being supported, (iii)
communication, (iv) decision making and (v) contributing to care.
CONCLUSION: Three research gaps were identified that require addressing: (i) the
scope, extent and nature of patient involvement in intensive care settings; (ii)
the broader socio-cultural processes that shape patient and family involvement;
and (iii) the bidirectional implications between patient/family involvement and
interprofessional teamwork.
© 2015 The Authors. Health Expectations. Published by John Wiley & Sons Ltd.
DOI: 10.1111/hex.12402
PMCID: PMC5139045
PMID: 27878937 [Indexed for MEDLINE]
39. AIDS Behav. 2014 Nov;18(11):2110-34. doi: 10.1007/s10461-014-0748-5.
The impact of community mobilisation on HIV prevention in middle and low income
countries: a systematic review and critique.
Cornish F(1), Priego-Hernandez J, Campbell C, Mburu G, McLean S.
Author information:
(1)Department of Methodology, The London School of Economics and Political
Science, London, UK.
While community mobilisation (CM) is increasingly advocated for HIV prevention,
its impact on measurable outcomes has not been established. We performed a
systematic review of the impact of CM within HIV prevention interventions
(N = 20), on biomedical, behavioural and social outcomes. Among most at risk
groups (particularly sex workers), the evidence is somewhat consistent,
indicating a tendency for positive impact, with stronger results for behavioural
and social outcomes than for biomedical ones. Among youth and general
communities, the evidence remains inconclusive. Success appears to be enhanced by
engaging groups with a strong collective identity and by simultaneously
addressing the socio-political context. We suggest that the inconclusiveness of
the findings reflects problems with the evidence, rather than indicating that CM
is ineffective. We discuss weaknesses in the operationalization of CM, neglect of
social context, and incompatibility between context-specific CM processes and the
aspiration of review methodologies to provide simple, context-transcending
answers.
DOI: 10.1007/s10461-014-0748-5
PMCID: PMC4196137
PMID: 24659360 [Indexed for MEDLINE]
40. Global Health. 2014 Jun 10;10:47. doi: 10.1186/1744-8603-10-47.
Community empowerment and involvement of female sex workers in targeted sexual
and reproductive health interventions in Africa: a systematic review.
Moore L(1), Chersich MF, Steen R, Reza-Paul S, Dhana A, Vuylsteke B, Lafort Y,
Scorgie F.
Author information:
(1)MatCH (Maternal, Adolescent and Child Health), Department of Obstetrics and
Gynaecology, Faculty of Health Sciences, University of the Witwatersrand, Durban,
South Africa. Lizzmoore84@gmail.com.
BACKGROUND: Female sex workers (FSWs) experience high levels of sexual and
reproductive health (SRH) morbidity, violence and discrimination. Successful SRH
interventions for FSWs in India and elsewhere have long prioritised community
mobilisation and structural interventions, yet little is known about similar
approaches in African settings. We systematically reviewed community empowerment
processes within FSW SRH projects in Africa, and assessed them using a framework
developed by Ashodaya, an Indian sex worker organisation.
METHODS: In November 2012 we searched Medline and Web of Science for studies of
FSW health services in Africa, and consulted experts and websites of
international organisations. Titles and abstracts were screened to identify
studies describing relevant services, using a broad definition of empowerment.
Data were extracted on service-delivery models and degree of FSW involvement, and
analysed with reference to a four-stage framework developed by Ashodaya. This
conceptualises community empowerment as progressing from (1) initial engagement
with the sex worker community, to (2) community involvement in targeted
activities, to (3) ownership, and finally, (4) sustainability of action beyond
the community.
RESULTS: Of 5413 articles screened, 129 were included, describing 42 projects.
Targeted services in FSW 'hotspots' were generally isolated and limited in
coverage and scope, mostly offering only free condoms and STI treatment. Many
services were provided as part of research activities and offered via a clinic
with associated community outreach. Empowerment processes were usually limited to
peer-education (stage 2 of framework). Community mobilisation as an activity in
its own right was rarely documented and while most projects successfully engaged
communities, few progressed to involvement, community ownership or
sustainability. Only a few interventions had evolved to facilitate collective
action through formal democratic structures (stage 3). These reported improved
sexual negotiating power and community solidarity, and positive behavioural and
clinical outcomes. Sustainability of many projects was weakened by disunity
within transient communities, variable commitment of programmers, low human
resource capacity and general resource limitations.
CONCLUSIONS: Most FSW SRH projects in Africa implemented participatory processes
consistent with only the earliest stages of community empowerment, although
isolated projects demonstrate proof of concept for successful empowerment
interventions in African settings.
DOI: 10.1186/1744-8603-10-47
PMCID: PMC4074148
PMID: 24916108 [Indexed for MEDLINE]
41. Cancer Epidemiol. 2017 Apr;47:7-19. doi: 10.1016/j.canep.2016.12.010. Epub 2017
Jan 10.
Association between comorbidity and participation in breast and cervical cancer
screening: A systematic review and meta-analysis.
Diaz A(1), Kang J(2), Moore SP(3), Baade P(4), Langbecker D(5), Condon JR(6),
Valery PC(7).
Author information:
(1)Wellbeing and Preventable Chronic Diseases, Menzies School of Health Research,
Charles Darwin University. PO Box 10639, Brisbane, Qld, 4000, Australia.
Electronic address: abbey.diaz@menzies.edu.au.
(2)School of Medicine, The University of Queensland, 288 Herston Road, Herston
Qld 4006, Australia; QIMR Berghofer Medical Research Institute, 300 Herston Road,
Herston Qld 4006Australia. Electronic address: jimin.kang@uq.net.au.
(3)Wellbeing and Preventable Chronic Diseases, Menzies School of Health Research,
Charles Darwin University. PO Box 10639, Brisbane, Qld, 4000, Australia.
Electronic address: suzanne.moore@menzies.edu.au.
(4)Cancer Council Queensland, 553 Gregory Terrace, Fortitude Valley Qld 4006,
Australia. Electronic address: PeterBaade@cancerqld.org.au.
(5)Centre for Online Health, The University of Queensland, St Lucia, Qld, 4072,
Australia. Electronic address: d.langbecker@uq.edu.au.
(6)Wellbeing and Preventable Chronic Diseases, Menzies School of Health Research,
Charles Darwin University. PO Box 10639, Brisbane, Qld, 4000, Australia.
Electronic address: john.condon@menzies.edu.au.
(7)Wellbeing and Preventable Chronic Diseases, Menzies School of Health Research,
Charles Darwin University. PO Box 10639, Brisbane, Qld, 4000, Australia; QIMR
Berghofer Medical Research Institute, 300 Herston Road, Herston Qld
4006Australia. Electronic address: patricia.valery@qimrberghofer.edu.au.
BACKGROUND: Comorbidity is associated with poor outcomes for cancer patients but
it is less clear how it influences cancer prevention and early detection. This
review synthesizes evidence from studies that have quantified the association
between comorbidity and participation in breast and cervical screening.
METHODS: PubMed, CINAHL and EMBASE databases were systematically searched using
key terms related to cancer screening and comorbidity for original research
articles published between 1 January 1991 and 21 March 2016. Two reviewers
independently screened 1283 studies that met eligibility criteria related to
Population (adult, non-cancer populations), Exposure (comorbidity), Comparison (a
'no comorbidity' group), and Outcome (participation in breast cancer or cervical
screening). Data was extracted and risk of bias assessed using a standardised
tool from the 22 studies identified for inclusion (17 breast; 13 cervical).
Meta-analyses were performed for participation in breast and cervical screening,
stratified by important study characteristics.
RESULTS: The majority of studies were conducted in the United States. Results of
individual studies were variable. Most had medium to high risk of bias. Based on
the three "low risk of bias" studies, mammography screening was less common among
those with comorbidity (pooled Odds Ratio 0.66, 95%CI 0.44-0.88). The one "low
risk of bias" study of cervical screening reported a negative association between
comorbidity and participation.
CONCLUSION: While a definitive conclusion could not be drawn, the results from
high quality studies suggest that women with comorbidity are less likely to
participate in breast, and possibly cervical, cancer screening.
Copyright © 2016 Elsevier Ltd. All rights reserved.
DOI: 10.1016/j.canep.2016.12.010
PMID: 28086199 [Indexed for MEDLINE]
42. J Med Ethics. 2017 Feb;43(2):124-127. doi: 10.1136/medethics-2015-103127. Epub
2016 Sep 2.
Contractualist reasoning, HIV cure clinical trials, and the moral (ir)relevance
of the risk/benefit ratio.
Kumar R.
Institutional review boards (IRB) normally require of a morally defensible
clinical trial that any trial participant will benefit from the inquiry, or at
least not be exposed to a significant risk of having their prospects worsened by
participating. Stage 1 HIV cure trials tend not to meet this requirement. Does
that show them to be morally indefensible? Utilitarian thinking about this
question supports a negative answer. But one might reasonably expect a Kantian
moral theory to support the conclusion that exposing trial participants to a
significant risk of their prospects being worsened by their participation to be
morally indefensible, on grounds that this would be a clear case of using a
person as a mere means. In this paper, I argue, drawing on Kantian contractualist
thinking, that requiring the risk/benefit ratio for participants be positive if a
trial is to be morally defensible does not in fact gain any support from Kantian
thinking about morality.
Published by the BMJ Publishing Group Limited. For permission to use (where not
already granted under a licence) please go to
http://www.bmj.com/company/products-services/rights-and-licensing/.
DOI: 10.1136/medethics-2015-103127
PMCID: PMC5293851
PMID: 27590492 [Indexed for MEDLINE]
Conflict of interest statement: Competing interests: None declared.
43. J Int AIDS Soc. 2016 Jul 17;19(3 Suppl 2):20799. doi: 10.7448/IAS.19.3.20799.
eCollection 2016.
HIV prevention among transgender women in Latin America: implementation, gaps and
challenges.
Silva-Santisteban A(1), Eng S(2), de la Iglesia G(3), Falistocco C(3), Mazin
R(4).
Author information:
(1)Center for Interdisciplinary Research on Sexuality, AIDS and Society, Cayetano
Heredia University, Lima, Peru; alfonsoss@upch.pe.
(2)Regional Support Team for Latin America, UNAIDS, Panama City, Panama.
(3)Horizontal Cooperation Technical Group for Latin America and the Caribbean,
Buenos Aires, Argentina.
(4)HIV and Sexually Transmitted Infections, Pan American Health Organization,
Washington, DC, USA.
INTRODUCTION: Transgender women are the population most vulnerable to HIV in
Latin America, with prevalence between 18 and 38%. Although the region has
improved antiretroviral coverage, there is an urgent need to strengthen HIV
prevention for key populations to meet regional targets set by governments. We
conducted an assessment on the state of HIV prevention among transgender women in
Latin America.
METHODS: We conducted a desk review of Global AIDS Response Progress Reports,
national strategic plans, technical reports and peer-reviewed articles from 17
Latin American countries published through January 2015. The review was preceded
by 12 semi-structured interviews with UNAIDS and Pan American Health Organization
officers and a discussion group with transgender women regional leaders, to guide
the identification of documents. We assessed access to, implementation and
coverage of programmes; legal frameworks; community participation; inclusion of
new strategies; and alignment with international recommendations.
RESULTS AND DISCUSSION: Overall, prevention activities in the region focus on
condom distribution, diagnosis of sexually transmitted infections and peer
education, mostly delivered at health facilities, with limited community
involvement. Argentina and Uruguay have implemented structural interventions to
address social inclusion. Argentina, Brazil and Mexico have adopted early
initiation of antiretroviral therapy and treatment as prevention strategies. The
other countries do not have substantial tailored interventions and consider the
trans population a sub-population of men who have sex with men in data collection
and programme implementation. Limited coverage of services, discrimination and a
deep-seated mistrust of the health system among transgender women are the main
barriers to accessing HIV prevention services. Promising interventions include
health services adapted to transgender women in Mexico; LGBT-friendly clinics in
Argentina that incorporate community and health workers in mixed teams;
task-shifting to community-based organizations; mobile HIV testing; and gender
identity laws.
CONCLUSIONS: Transgender women in Latin America continue to have limited access
to HIV prevention services, which presents a bottleneck for reaching prevention
goals and incorporating new prevention interventions. Prevention programmes
should be rights-based; offer tailored, holistic interventions; and involve
transgender women in their design and implementation.
DOI: 10.7448/IAS.19.3.20799
PMCID: PMC4949309
PMID: 27431470 [Indexed for MEDLINE]
44. J Med Screen. 2017 Sep;24(3):127-145. doi: 10.1177/0969141316664757. Epub 2016
Oct 17.
Rapid review of evaluation of interventions to improve participation in cancer
screening services.
Duffy SW(1), Myles JP(1), Maroni R(1), Mohammad A(1).
Author information:
(1)Centre for Cancer Prevention, Wolfson Institute of Preventive Medicine, Barts
and The London School of Medicine and Dentistry, Queen Mary University of London,
London, UK.
Objective Screening participation is spread differently across populations,
according to factors such as ethnicity or socioeconomic status. We here review
the current evidence on effects of interventions to improve cancer screening
participation, focussing in particular on effects in underserved populations.
Methods We selected studies to review based on their characteristics: focussing
on population screening programmes, showing a quantitative estimate of the effect
of the intervention, and published since 1990. To determine eligibility for our
purposes, we first reviewed titles, then abstracts, and finally the full paper.
We started with a narrow search and expanded this until the search yielded
eligible papers on title review which were less than 1% of the total. We
classified the eligible studies by intervention type and by the cancer for which
they screened, while looking to identify effects in any inequality dimension.
Results The 68 papers included in our review reported on 71 intervention studies.
Of the interventions, 58 had significant positive effects on increasing
participation, with increase rates of the order of 2%-20% (in absolute terms).
Conclusions Across different countries and health systems, a number of
interventions were found more consistently to improve participation in cancer
screening, including in underserved populations: pre-screening reminders, general
practitioner endorsement, more personalized reminders for non-participants, and
more acceptable screening tests in bowel and cervical screening.
DOI: 10.1177/0969141316664757
PMCID: PMC5542134
PMID: 27754937 [Indexed for MEDLINE]
45. Trials. 2013 Apr 19;14:102. doi: 10.1186/1745-6215-14-102.
Data sharing among data monitoring committees and responsibilities to patients
and science.
Chalmers I(1), Altman DG, McHaffie H, Owens N, Cooke RW.
Author information:
(1)James Lind Initiative, Summertown Pavilion, Middle Way, Oxford OX2 7LG, UK.
ichalmers@jameslindlibrary.org
Over the past three decades it has become increasingly recognized that systematic
assessment of as high a proportion as possible of relevant research evidence is
needed to protect the best interests of patients and the public. For example,
this principle is manifested in clinical guidelines and, increasingly, in the
design and monitoring of new research. For scientific and ethical reasons, those
responsible for monitoring the progress of ongoing clinical trials may need to
seek unpublished and interim data to protect the interests of actual or potential
participants in research. The challenge facing data monitoring committees has
received relatively little attention, however. In this paper we review some of
the commentaries on the issue and the few accounts of actual data monitoring
committee experiences. We then present details of our own recent experience as
members of the data monitoring committee for the BOOST-II UK trial
(ISRCTN:0084226), one of five concurrent trials assessing the level of arterial
oxygen which should be targeted in the care of very premature neonates. We
conclude that efficient protection both of the interests of actual or potential
participants in research and of science requires that data monitoring committees
have access to all relevant research, including unpublished and interim data.
DOI: 10.1186/1745-6215-14-102
PMCID: PMC3680973
PMID: 23782486 [Indexed for MEDLINE]
46. J Urban Health. 2016 Feb;93(1):6-18. doi: 10.1007/s11524-016-0026-0.
First Steps in Initiating an Effective Maternal, Neonatal, and Child Health
Program in Urban Slums: the BRAC Manoshi Project's Experience with Community
Engagement, Social Mapping, and Census Taking in Bangladesh.
Marcil L(1), Afsana K(2), Perry HB(3).
Author information:
(1)Boston Combined Residency Program-Urban Health and Advocacy Track, Boston
Children's and Boston Medical Center, Boston, MA, USA.
(2)Health, Nutrition and Population Program, BRAC, Dhaka, Bangladesh.
(3)Department of International Health, Bloomberg School of Public Health, Johns
Hopkins University, Room E8537, 615 North Wolfe St., Baltimore, MD, 21205, USA.
hperry2@jhu.edu.
The processes for implementing effective programs at scale in low-income
countries have not been well-documented in the peer-reviewed literature. This
article describes the initial steps taken by one such program--the BRAC Manoshi
Project, which now reaches a population of 6.9 million. The project has achieved
notable increases in facility births and reductions in maternal and neonatal
mortality. The focus of the paper is on the initial steps--community engagement,
social mapping, and census taking. Community engagement began with (1) engaging
local leaders, (2) creating Maternal, Neonatal, and Child Health Committees for
populations of approximately 10,000 people, (3) responding to advice from the
community, (4) social mapping of the community, and (5) census taking. Social
mapping involved community members working with BRAC staff to map all important
physical features that affect how the community carries out its daily
functions--such as alleys, lanes and roads, schools, mosques, markets,
pharmacies, health facilities, latrine sites, and ponds. As the social mapping
progressed, it became possible to conduct household censuses with maps
identifying every household and listing family members by household. Again, this
was a process of collaboration between BRAC staff and community members. Thus,
social mapping and census taking were also instrumental for advancing community
engagement. These three processes-community engagement, social mapping, and
census taking--can be valuable strategies for strengthening health programs in
urban slum settings of low-income countries.
DOI: 10.1007/s11524-016-0026-0
PMCID: PMC4794453
PMID: 26830423 [Indexed for MEDLINE]
47. Cuad Bioet. 2011 Jan-Apr;22(74):77-91.
[Ethic evaluation of sexual health programs on adolescence].
[Article in Spanish]
Jara Rascón J(1), Alonso Sandoica E.
Author information:
(1)Unidad de Andrología y Medicina Sexual, Hospital General Universitario
Gregorio Marañón, C/ Doctor Esquerdo, 46, 28007, Madrid. jjara@terra.es
In public health services, the interest in sexuality seems to turning from
traditional topics such as potential treatments for male erectile dysfunction,
psychosomatic disorders, the control of premature ejaculation and contraception.
Instead, an increasingly prominent role is being given to prevention strategies
carried out by means of campaigns or through sexual health programme sin schools.
The different teaching strategies that underlie these programmes, which in many
cases lack social consensus but are often promoted by international organizations
such as WHO or UNESCO, reveal not only divergent ethical conceptions and
worldviews on the meaning of sexuality, but also conflicting starting points,
means and goals, focusing either on barrier-contraceptive methods or on sexual
abstinence and personal responsibility. There is therefore a pressing need to
understand the scientific evidence underlying each educational approach and the
ethical postulates of each pedagogical proposal. This paper presents an outline
of a six-point adolescent sexuality education program, which is respectful of
individuals' ethical convictions. Given that few works on preventive medicine
issues include an ethical evaluation of the steps followed in their development,
this article also proposes a systematic evaluation of strategies for sexual
health in the community that is developed through four steps verifying the
following aspects: 1) the accuracy of information, 2) the level of evidence, 3)
efficiency and 4) non-maleficence about the target population of each health
program. The methodology used in these sexual health programs is another aspect
that will verify their ethical consistence or, conversely, their absence of
ethical values. We emphasize the duty of designers of programme for children not
to carry then out against the will of their parents or tutors, and not conceal
sensitive and relevant information.
DOI not included
PMID: 21692555 [Indexed for MEDLINE]
48. Health Educ Res. 2011 Oct;26(5):808-33. doi: 10.1093/her/cyr019. Epub 2011 Apr 7.
A systematic review of parent and family-based intervention effectiveness on
sexual outcomes in young people.
Downing J(1), Jones L, Bates G, Sumnall H, Bellis MA.
Author information:
(1)School of Nursing, Midwifery and Social Work, University of Manchester, Room
5.322, 5th Floor, University Place, Jean McFarlane Building, Oxford Road,
Manchester, M13 9PL, UK. j.downing@blueyonder.co.uk
Limited evidence exists about the effectiveness of parent/family-based
interventions for preventing poor sexual health outcomes, thus a systematic
review was conducted as part of a wider review of community-based sex and
relationships and alcohol education. Method guidance from the UK's National
Institute for Health and Clinical Excellence was adhered to. Overall, 18
databases were searched. In total, 12 108 references were identified, of which
440 were retrieved and screened. Overall, 17 studies met the inclusion criteria.
Findings showed that parent-based interventions were inconsistently effective at
reducing young people's sexual risk behaviours. Parent-based interventions had
greater impact on parent/child communication than family-based interventions,
which showed no evidence of effectiveness. However, increasing parent/child
communication showed no effect on sexual risk behaviours. Preliminary evidence
suggests that effectiveness was greater in those studies aiming to affect
multiple risk behaviours. However, this may be due to longer programme delivery
and follow-up times; further evidence is required. Sexual health communication
was sensitive to intervention. Studies addressing multiple risk behaviours may be
as effective as targeted interventions at affecting sexual risk behaviours.
Longitudinal controlled studies, examining broader sexual activity outcomes, are
needed in countries such as the United Kingdom to inform the evidence base, which
is primarily US based, and contribute to related policies and practices.
DOI: 10.1093/her/cyr019
PMID: 21474577 [Indexed for MEDLINE]
49. Stud Health Technol Inform. 2016;225:971-2.
Factors Affecting Participation in the eRedBook: A Personal Child Health Record.
O'Connor S(1), Devlin AM(1), McGee-Lennon M(2), Bouamrane MM(2), O'Donnell CA(1),
Mair FS(1).
Author information:
(1)General Practice and Primary Care, University of Glasgow, United Kingdom.
(2)Computer and Information Sciences, University of Strathclyde, United Kingdom.
A personal child health record called the eRedBook was recently piloted in the
United Kingdom. A qualitative exploratory case study was used to examine how
public health nurses engaged or recruited parents and what factors hindered
participation. Interviews and focus groups were conducted with those implementing
the eRedBook and those taking part in the pilot study. A range of project
documentation was also reviewed. Thematic analysis using the framework approach
was applied to draw out themes. Numerous socio-technical factors such as the
usability of the software, concerns over data protection and costs, poor digital
literacy skills and a lack of Internet connectivity emerged. These barriers need
to be addressed before the eRedBook is implemented nationwide.
DOI not included
PMID: 27332437 [Indexed for MEDLINE]
50. Glob Public Health. 2013;8 Suppl 1:S7-29. doi: 10.1080/17441692.2013.811532. Epub
2013 Aug 1.
Social science research on HIV in Vietnam: a critical review and future
directions.
Dao A(1), Hirsch JS, Giang le M, Parker RG.
Author information:
(1)Department of Sociomedical Sciences, Mailman School of Public Health, Columbia
University, New York, NY, USA. lmd2174@columbia.edu
Social science research can enhance the response to Vietnam's growing HIV
epidemic by capturing the country's rapidly changing social and political
context. The present paper reviews the published, peer-reviewed and
English-language social science literature on HIV in Vietnam in order to identify
critical theoretical and substantive gaps, while laying the groundwork for future
research. We found four broad foci for work on the social context of HIV and AIDS
in Vietnam: the cultural meanings and social relationships that shape Vietnam's
HIV epidemic; stigma and discrimination; social inequality and structural
[truncated: 21,928 more rows]

## Sheet: Combined
780	654	79	32	15	0	Kirsty's categorisation colour in column A
1070	966	57	21	19	7	Fran's categorisation colour in column B				Definitely OUT	Maybe	Definitely IN	Interesting	Not english language
249	218	21	6	4	0	Adriane's categorisation colour in column C
REF	AUTHOR	TITLE	ABSTRACT	XID date	XAC id	RUR link
COC001	Chang AB, Taylor B, Masters IB, Laifoo Y, Brown ADH	Indigenous healthcare worker involvement for Indigenous adults and children with asthma	Abstract - Background Asthma education is regarded as an important step in the management of asthma in national guidelines. Racial, ethnicity and socio‐economic factors are associated with markers of asthma severity, including recurrent acute presentations to emergency health facilities. Worldwide, indigenous groups are disproportionately represented in the severe end of the asthma spectrum. Appr…	2010	CD006344	http://dx.doi.org/10.1002/14651858.CD006344.pub3
COC002	Bateganya M, Abdulwadud OA, Kiene SM	Home‐based HIV voluntary counselling and testing (VCT) for improving uptake of HIV testing	Abstract - Background The low uptake of HIV voluntary counselling and testing (VCT) has hindered global attempts to prevent new HIV infections and has limited scale‐up of HIV care and treatment. Globally, only 10% of HIV‐infected individuals are aware of their HIV status. One approach to increase uptake is home‐based HIV VCT, which may be effective in increasing the number of patients on treatmen…	2010	CD006493	http://dx.doi.org/10.1002/14651858.CD006493.pub4
COC003	Herrera CA, Lewin S, Paulsen E, Ciapponi A, Opiyo N, Pantoja T, Rada G, Wiysonge CS, Bastías G, Garcia Marti S, et al.	Governance arrangements for health systems in low‐income countries: an overview of systematic reviews	Abstract - Background Governance arrangements include changes in rules or processes that determine authority and accountability for health policies, organisations, commercial products and health professionals, as well as the involvement of stakeholders in decision‐making. Changes in governance arrangements can affect health and related goals in numerous ways, generally through changes in authorit…	2017	CD011085	http://dx.doi.org/10.1002/14651858.CD011085.pub2
COC004	Car J, Lang B, Colledge A, Ung C, Majeed A	Interventions for enhancing consumers' online health literacy	Abstract - Background Access to health information is critical to enable consumers to participate in decisions on health. Increasingly, such information is accessed via the internet, but a number of barriers prevent consumers making effective use of it. These barriers include inadequate skills to search, evaluate and use the information. It has not yet been demonstrated whether training consumers…	2011	CD007092	http://dx.doi.org/10.1002/14651858.CD007092.pub2
COC005	Dudley L, Garner P	Strategies for integrating primary health services in low‐ and middle‐income countries at the point of delivery	Abstract - Background In some low‐ and middle‐income countries, separate vertical programmes deliver specific life‐saving interventions but can fragment services. Strategies to integrate services aim to bring together inputs, organisation, and delivery of particular functions to increase efficiency and people's access. We examined the evidence on the effectiveness of integration strategies at the…	2011	CD003318	http://dx.doi.org/10.1002/14651858.CD003318.pub3
COC006	Saeterdal I, Lewin S, Austvoll‐Dahlgren A, Glenton C, Munabi‐Babigumira S	Interventions aimed at communities to inform and/or educate about early childhood vaccination	Abstract - Background A range of strategies are used to communicate with parents, caregivers and communities regarding child vaccination in order to inform decisions and improve vaccination uptake. These strategies include interventions in which information is aimed at larger groups in the community, for instance at public meetings, through radio or through leaflets. This is one of two reviews on…	2014	CD010232	http://dx.doi.org/10.1002/14651858.CD010232.pub2
COC007	Gillies D, Buykx P, Parker AG, Hetrick SE,	Consultation liaison in primary care for people with mental disorders	Abstract - Background Approximately 25% of people will be affected by a mental disorder at some stage in their life. Despite the prevalence and negative impacts of mental disorders, many people are not diagnosed or do not receive adequate treatment. Therefore primary health care has been identified as essential to improving the delivery of mental health care. Consultation liaison is a model of me…	2015	CD007193	http://dx.doi.org/10.1002/14651858.CD007193.pub2
COC008	Renders CM, Valk GD, Griffin SJ, Wagner E, van Eijk JT, Assendelft WJJ	Interventions to improve the management of diabetes mellitus in primary care, outpatient and community settings	Abstract - Background Diabetes is a common chronic disease that is increasingly managed in primary care. Different systems have been proposed to manage diabetes care. Objectives To assess the effects of different interventions, targeted at health professionals or the structure in which they deliver care, on the management of patients with diabetes in primary care, outpatient and community setting…	2000	CD001481	http://dx.doi.org/10.1002/14651858.CD001481
COC009	Okwundu CI, Nagpal S, Musekiwa A, Sinclair D, ,	Home‐ or community‐based programmes for treating malaria	Abstract - Background Malaria is an important cause of morbidity and mortality, in particular among children and pregnant women in sub‐Saharan Africa. Prompt access to diagnosis and treatment with effective antimalarial drugs is a central component of the World Health Organization's (WHO) strategy for malaria control. Home‐ or community‐based programmes for managing malaria are one strategy that …	2013	CD009527	http://dx.doi.org/10.1002/14651858.CD009527.pub2
COC010	Pakhale S, Mulpuru S, Verheij TJM, Kochen MM, Rohde GGU, Bjerre LM	Antibiotics for community‐acquired pneumonia in adult outpatients	Abstract - Background Lower respiratory tract infection (LRTI) is the third leading cause of death worldwide and the first leading cause of death in low‐income countries. Community‐acquired pneumonia (CAP) is a common condition that causes a significant disease burden for the community, particularly in children younger than five years, the elderly and immunocompromised people. Antibiotics are the…	2014	CD002109	http://dx.doi.org/10.1002/14651858.CD002109.pub4
COC011	Smith SM, Cousins G, Clyne B, Allwright S, O'Dowd T,	Shared care across the interface between primary and specialty care in management of long term conditions	Abstract - Background Shared care has been used in the management of many chronic conditions with the assumption that it delivers better care than primary or specialty care alone; however, little is known about the effectiveness of shared care. Objectives To determine the effectiveness of shared care health service interventions designed to improve the management of chronic disease across the pri…	2017	CD004910	http://dx.doi.org/10.1002/14651858.CD004910.pub3
COC012	Dwamena F, Holmes‐Rovner M, Gaulden CM, Jorgenson S, Sadigh G, Sikorskii A, Lewin S, Smith RC, Coffey J, Olomu A, et al.	Interventions for providers to promote a patient‐centred approach in clinical consultations	Abstract - Background Communication problems in health care may arise as a result of healthcare providers focusing on diseases and their management, rather than people, their lives and their health problems. Patient‐centred approaches to care delivery in the patient encounter are increasingly advocated by consumers and clinicians and incorporated into training for healthcare providers. However, t…	2012	CD003267	http://dx.doi.org/10.1002/14651858.CD003267.pub2
COC013	Carson KV, Brinn MP, Labiszewski NA, Esterman AJ, Chang AB, Smith BJ, , , , ,	Community interventions for preventing smoking in young people	Abstract - Background Cigarette smoking is one of the leading causes of preventable death in the world. Decisions to smoke are often made within a broad social context and therefore community interventions using coordinated, multi‐component programmes may be effective in influencing the smoking behaviour of young people. Objectives To determine the effectiveness of multi‐component community based…	2011	CD001291	http://dx.doi.org/10.1002/14651858.CD001291.pub2
COC014	Smith SM, Wallace E, O'Dowd T, Fortin M, , , , , , ,	Interventions for improving outcomes in patients with multimorbidity in primary care and community settings	Abstract - Background Many people with chronic disease have more than one chronic condition, which is referred to as multimorbidity. The term comorbidity is also used but this is now taken to mean that there is a defined index condition with other linked conditions, for example diabetes and cardiovascular disease. It is also used when there are combinations of defined conditions that commonly co‐…	2016	CD006560	http://dx.doi.org/10.1002/14651858.CD006560.pub3
COC015	Panpanich R, Garner P, , , , , , , , ,	Growth monitoring in children	Abstract - Background Growth monitoring is widely accepted and strongly supported by health professionals, and is a standard component of community paediatric services throughout the world. We sought to evaluate research evidence of its impact. This requires definition, consideration of the setting, and discussion of the intended effects of this activity. In this review, we define growth monitori…	1999	CD001443	http://dx.doi.org/10.1002/14651858.CD001443
COC016	Underhill K, Montgomery P, Operario D, , , , , , , ,	Abstinence‐plus programs for HIV infection prevention in high‐income countries	Abstract - Background Abstinence‐plus interventions promote sexual abstinence as the best means of preventing acquisition of HIV, but also encourage safer‐sex strategies (eg condom use) for sexually active participants. Objectives To assess the effects of abstinence‐plus programs for HIV prevention in high‐income countries. Search methods We searched 30 electronic databases (eg CENTRAL, PubMed, E…	2008	CD007006	http://dx.doi.org/10.1002/14651858.CD007006
COC017	Moreno R, Nababan HY, Ota E, Wariki WMV, Ezoe S, Gilmour S, Shibuya K, , , ,	Structural and community‐level interventions for increasing condom use to prevent the transmission of HIV and other sexually transmitted infections	Abstract - Background Community interventions to promote condom use are considered to be a valuable tool to reduce the transmission of human immunodeficiency virus (HIV) and other sexually transmitted infections (STIs). In particular, special emphasis has been placed on implementing such interventions through structural changes, a concept that implies public health actions that aim to improve soc…	2014	CD003363	http://dx.doi.org/10.1002/14651858.CD003363.pub3
COC018	Visser J, McLachlan MH, Maayan N, Garner P, , , , , , ,	Community‐based supplementary feeding for food insecure, vulnerable and malnourished populations – an overview of systematic reviews	Abstract - Background Supplementary feeding may help food insecure and vulnerable people by optimising the nutritional value and adequacy of the diet, improving quality of life and improving various health parameters of disadvantaged families. In low‐ and middle‐income countries (LMIC), the problems supplementary feeding aims to address are entangled with poverty and deprivation, the programmes a…	2018	CD010578	http://dx.doi.org/10.1002/14651858.CD010578.pub2
COC019	Hull S, Tailor V, Balduzzi S, Rahi J, Schmucker C, Virgili G, Dahlmann‐Noor A, , , ,	Tests for detecting strabismus in children aged 1 to 6 years in the community	Abstract - Background Strabismus (misalignment of the eyes) is a risk factor for impaired visual development both of visual acuity and of stereopsis. Detection of strabismus in the community by non‐expert examiners may be performed using a number of different index tests that include direct measures of misalignment (corneal or fundus reflex tests), or indirect measures such as stereopsis and visu…	2017	CD011221	http://dx.doi.org/10.1002/14651858.CD011221.pub2
COC020	Mbuagbaw L, Medley N, Darzi AJ, Richardson M, Habiba Garga K, Ongolo‐Zogo P, , , , ,	Health system and community level interventions for improving antenatal care coverage and health outcomes	Abstract - Background The World Health Organization (WHO) recommends at least four antenatal care (ANC) visits for all pregnant women. Almost half of pregnant women worldwide, and especially in developing countries do not receive this amount of care. Poor attendance of ANC is associated with delivery of low birthweight babies and more neonatal deaths. ANC may include education on nutrition, poten…	2015	CD010994	http://dx.doi.org/10.1002/14651858.CD010994.pub2
COC021	Smith SM, Schroeder K, Fahey T, , , , , , , ,	Over‐the‐counter (OTC) medications for acute cough in children and adults in community settings	Abstract - Background Acute cough due to upper respiratory tract infection (URTI) is a common symptom. Non‐prescription, over‐the‐counter (OTC) medicines are frequently recommended as a first‐line treatment, but there is little evidence as to whether these drugs are effective. Objectives To assess the effects of oral OTC cough preparations for acute cough in children and adults in community setti…	2014	CD001831	http://dx.doi.org/10.1002/14651858.CD001831.pub5
COC022	Lopez LM, Otterness C, Chen M, Steiner M, Gallo MF, , , , , ,	Behavioral interventions for improving condom use for dual protection	Abstract - Background Unprotected sex is a major risk factor for disease, disability, and mortality in many areas of the world due to the prevalence and incidence of sexually transmitted infections (STI) including HIV. The male condom is one of the oldest contraceptive methods and the earliest method for preventing the spread of HIV. When used correctly and consistently, condoms can provide dual …	2013	CD010662	http://dx.doi.org/10.1002/14651858.CD010662.pub2
COC023	Coren E, Ramsbotham K, Gschwandtner M, , , , , , , ,	Parent training interventions for parents with intellectual disability	Abstract - Background Research suggests that the number of intellectually disabled people with children is increasing. Intellectual disabilities do not inevitably cause parenting difficulties, but it may impact on an individual's capacity to parent a child effectively. Children of parents with intellectual disabilities may be at increased risk of neglectful care, which could lead to health, devel…	2018	CD007987	http://dx.doi.org/10.1002/14651858.CD007987.pub3
COC024	Shub A, Walker SP, , , , , , , , ,	Planned early delivery versus expectant management for monoamniotic twins	Abstract - Background Monoamniotic twin pregnancies are formed when a single egg is fertilised and the resulting inner cell mass splits to form twins sharing the same amniotic sac. This condition is rare and affects about one in 10,000 pregnancies overall. Monoamniotic twin pregnancies are susceptible to complications including cord entanglement, increased congenital anomalies, intrauterine growt…	2015	CD008820	http://dx.doi.org/10.1002/14651858.CD008820.pub2
COC025	Hofmeyr GJ, Barrett JF, Crowther CA, , , , , , , ,	Planned caesarean section for women with a twin pregnancy	Abstract - Background Twin pregnancies are associated with increased perinatal mortality, mainly related to prematurity, but complications during birth may contribute to perinatal loss or morbidity. The option of planned caesarean section to avoid such complications must therefore be considered. On the other hand, randomised trials of other clinical interventions in the birth process to avoid pro…	2015	CD006553	http://dx.doi.org/10.1002/14651858.CD006553.pub3
COC026	Ejemot‐Nwadiaro RI, Ehiri JE, Arikpo D, Meremikwu MM, Critchley JA, , , , , ,	Hand washing promotion for preventing diarrhoea	Abstract - Background Diarrhoea accounts for 1.8 million deaths in children in low‐ and middle‐income countries (LMICs). One of the identified strategies to prevent diarrhoea is hand washing. Objectives To assess the effects of hand washing promotion interventions on diarrhoeal episodes in children and adults. Search methods We searched the Cochrane Infectious Diseases Group Specialized Register …	2015	CD004265	http://dx.doi.org/10.1002/14651858.CD004265.pub3
COC027	Das RR, Singh M, Naik SS, , , , , , , ,	Vitamin D as an adjunct to antibiotics for the treatment of acute childhood pneumonia	Abstract - Background Children with acute pneumonia may be vitamin D deficient. Clinical trials have found that prophylactic vitamin D supplementation decreases the risk of developing pneumonia in children. Data on the therapeutic effects of vitamin D in acute childhood pneumonia are limited. Objectives To evaluate the efficacy and safety of vitamin D supplementation as an adjunct to antibiotics …	2018	CD011597	http://dx.doi.org/10.1002/14651858.CD011597.pub2
COC028	Perry AE, Neilson M, Martyn‐St James M, Glanville JM, Woodhouse R, Godfrey C, Hewitt C, , , ,	Interventions for drug‐using offenders with co‐occurring mental illness	Abstract - Background This is an updated version of an original Cochrane review published in Issue 3 2006 ( Perry 2006 ). The review represents one from a family of four reviews focusing on interventions for drug‐using offenders. This specific review considers interventions aimed at reducing drug use or criminal activity, or both for drug‐using offenders with co‐occurring mental illness. Objectiv…	2015	CD010901	http://dx.doi.org/10.1002/14651858.CD010901.pub2
COC029	Shepperd S, Doll H, Gowers S, James A, Fazel M, Fitzpatrick R, Pollock J, , , ,	Alternatives to inpatient mental health care for children and young people	Abstract - Background Current policy in the UK and elsewhere places emphasis on the provision of mental health services in the least restrictive setting, whilst also recognising that some children will require inpatient care. As a result, there are a range of mental health services to manage young people with serious mental health problems who are at risk of being admitted to an inpatient unit in…	2009	CD006410	http://dx.doi.org/10.1002/14651858.CD006410.pub2
COC030	Sguassero Y, de Onis M, Bonotti AM, Carroli G, , , , , , ,	Community‐based supplementary feeding for promoting the growth of children under five years of age in low and middle income countries	Abstract - Background Supplementary feeding is defined as the provision of extra food to children or families beyond the normal ration of their home diets. The impact of food supplementation on child growth merits careful evaluation in view of the reliance of many states and non‐governmental organisations on this intervention to improve child health in low and middle income countries (LMIC). This…	2012	CD005039	http://dx.doi.org/10.1002/14651858.CD005039.pub3
COC031	Kredo T, Ford N, Adeniyi FB, Garner P, , , , , , ,	Decentralising HIV treatment in lower‐ and middle‐income countries	Abstract - Background Policy makers, health staff and communities recognise that health services in lower‐ and middle‐income countries need to improve people's access to HIV treatment and retention to treatment programmes. One strategy is to move antiretroviral delivery from hospitals to more peripheral health facilities or even beyond health facilities. This could increase the number of people w…	2013	CD009987	http://dx.doi.org/10.1002/14651858.CD009987.pub2
COC032	Underhill K, Operario D, Montgomery P, , , , , , , ,	Abstinence‐only programs for HIV infection prevention in high‐income countries	Abstract - Background Abstinence‐only interventions promote sexual abstinence as the only means of preventing sexual acquisition of HIV; they do not promote safer‐sex strategies (e.g., condom use). Although abstinence‐only programs are widespread, there has been no internationally focused review of their effectiveness for HIV prevention in high‐income countries. Objectives To assess the effects o…	2007	CD005421	http://dx.doi.org/10.1002/14651858.CD005421.pub2
COC033	Abdel‐Aleem H, El‐Gibaly OMH, EL‐Gazzar AFES, Al‐Attar GST, , , , , , ,	Mobile clinics for women's and children's health	Abstract - Background The accessibility of health services is an important factor that affects the health outcomes of populations. A mobile clinic provides a wide range of services but in most countries the main focus is on health services for women and children. It is anticipated that improvement of the accessibility of health services via mobile clinics will improve women's and children's healt…	2016	CD009677	http://dx.doi.org/10.1002/14651858.CD009677.pub2
COC034	Tzortziou Brown V, Underwood M, Mohamed N, Westwood O, Morrissey D, , , , , ,	Professional interventions for general practitioners on the management of musculoskeletal conditions	Abstract - Background Musculoskeletal conditions require particular management skills. Identification of interventions which are effective in equipping general practitioners (GPs) with such necessary skills could translate to improved health outcomes for patients and reduced healthcare and societal costs. Objectives To determine the effectiveness of professional interventions for GPs that aim to …	2016	CD007495	http://dx.doi.org/10.1002/14651858.CD007495.pub2
COC035	O'Doherty L, Hegarty K, Ramsay J, Davidson LL, Feder G, Taft A, , , , ,	Screening women for intimate partner violence in healthcare settings	Abstract - Background Intimate partner violence (IPV) damages individuals, their children, communities, and the wider economic and social fabric of society. Some governments and professional organisations recommend screening all women for IPV rather than asking only women with symptoms (case‐finding). Here, we examine the evidence for whether screening benefits women and has no deleterious effect…	2015	CD007007	http://dx.doi.org/10.1002/14651858.CD007007.pub3
COC036	Rivas C, Ramsay J, Sadowski L, Davidson LL, Dunne D, Eldridge S, Hegarty K, Taft A, Feder G, ,	Advocacy interventions to reduce or eliminate violence and promote the physical and psychosocial well‐being of women who experience intimate partner abuse	Abstract - Background Intimate partner abuse is common worldwide, damaging the short‐ and long‐term physical, mental, and emotional health of survivors and children. Advocacy may contribute to reducing abuse, empowering women to improve their situation by providing informal counselling and support for safety planning and increasing access to different services. Advocacy may be a stand‐alone servi…	2015	CD005043	http://dx.doi.org/10.1002/14651858.CD005043.pub3
COC037	Gillies D, Maiocchi L, Bhandari AP, Taylor F, Gray C, O'Brien L, , , , ,	Psychological therapies for children and adolescents exposed to trauma	Abstract - Background Children and adolescents who have experienced trauma are at high risk of developing post‐traumatic stress disorder (PTSD) and other negative emotional, behavioural and mental health outcomes, all of which are associated with high personal and health costs. A wide range of psychological treatments are used to prevent negative outcomes associated with trauma in children and ad…	2016	CD012371	http://dx.doi.org/10.1002/14651858.CD012371
COC038	Hillier SL, Louw Q, Morris L, Uwimana J, Statham S, , , , , ,	Massage therapy for people with HIV/AIDS	Abstract - Background Infection with human immunodeficency virus (HIV) and acquired immunodeficency syndrome (AIDS) is a pandemic that has affected millions of people globally. Although major research and clinical initiatives are addressing prevention and cure strategies, issues of quality of life for survivors have received less attention. Massage therapy is proposed to have a positive effect on…	2010	CD007502	http://dx.doi.org/10.1002/14651858.CD007502.pub2
COC039	van der Molen HF, Basnet P, Hoonakker PLT, Lehtola MM, Lappalainen J, Frings‐Dresen MHW, Haslam R, Verbeek JH, , ,	Interventions to prevent injuries in construction workers	Abstract - Background Construction workers are frequently exposed to various types of injury‐inducing hazards. There are a number of injury prevention interventions, yet their effectiveness is uncertain. Objectives To assess the effects of interventions for preventing injuries in construction workers. Search methods We searched the Cochrane Injuries Group's specialised register, CENTRAL (issue 3)…	2018	CD006251	http://dx.doi.org/10.1002/14651858.CD006251.pub4
COC040	Brignell A, Chenausky KV, Song H, Zhu J, Suo C, Morgan AT, , , , ,	Communication interventions for autism spectrum disorder in minimally verbal children	Abstract - Background Autism spectrum disorder (ASD) has an estimated prevalence of around 1.7% of the population. People with ASD often also have language difficulties, and about 25% to 30% of children with ASD either fail to develop functional language or are minimally verbal. The ability to communicate effectively is an essential life skill, and difficulties with communication can have a range…	2018	CD012324	http://dx.doi.org/10.1002/14651858.CD012324.pub2
COC041	Campbell F, Biggs K, Aldiss SK, O'Neill PM, Clowes M, McDonagh J, While A, Gibson F, , ,	Transition of care for adolescents from paediatric services to adult health services	Abstract - Background There is evidence that the process of transition from paediatric (child) to adult health services is often associated with deterioration in the health of adolescents with chronic conditions.Transitional care is the term used to describe services that seek to bridge this care gap. It has been defined as ‘the purposeful, planned movement of adolescents and young adults with ch…	2016	CD009794	http://dx.doi.org/10.1002/14651858.CD009794.pub2
COC042	Patel N, Kellezi B, Williams ACDC, , , , , , , ,	Psychological, social and welfare interventions for psychological health and well‐being of torture survivors	Abstract - Background Torture is widespread, with potentially broad and long‐lasting impact across physical, psychological, social and other areas of life. Its complex and diverse effects interact with ethnicity, gender, and refugee experience. Health and welfare agencies offer varied rehabilitation services, from conventional mental health treatment to eclectic or needs‐based interventions. This…	2014	CD009317	http://dx.doi.org/10.1002/14651858.CD009317.pub2
COC043	Goss CW, Van Bramer LD, Gliner JA, Porter TR, Roberts IG, DiGuiseppi C, , , , ,	Increased police patrols for preventing alcohol‐impaired driving	Abstract - Background Road traffic injuries cause 1.2 million deaths worldwide each year. Alcohol consumption increases the risk of traffic crashes, especially fatal crashes. Increased police patrols aim to increase both the perceived and actual likelihood of being caught driving while alcohol‐impaired, potentially reducing alcohol‐related driving, crashes and injuries. Objectives To assess the e…	2008	CD005242	http://dx.doi.org/10.1002/14651858.CD005242.pub2
COC044	Mosdøl A, Lidal IB, Straumann GH, Vist GE, , , , , , ,	Targeted mass media interventions promoting healthy behaviours to reduce risk of non‐communicable diseases in adult, ethnic minorities	Abstract - Background Physical activity, a balanced diet, avoidance of tobacco exposure, and limited alcohol consumption may reduce morbidity and mortality from non‐communicable diseases (NCDs). Mass media interventions are commonly used to encourage healthier behaviours in population groups. It is unclear whether targeted mass media interventions for ethnic minority groups are more or less effec…	2017	CD011683	http://dx.doi.org/10.1002/14651858.CD011683.pub2
COC045	Forbes D, Forbes SC, Blake CM, Thiessen EJ, Forbes S, , , , , ,	Exercise programs for people with dementia	Abstract - Background This is an update of our previous 2013 review. Several recent trials and systematic reviews of the impact of exercise on people with dementia are reporting promising findings. Objectives Primary objective Do exercise programs for older people with dementia improve their cognition, activities of daily living (ADLs), neuropsychiatric symptoms, depression, and mortality? Second…	2015	CD006489	http://dx.doi.org/10.1002/14651858.CD006489.pub4
COC046	Marx R, Tanner‐Smith EE, Davison CM, Ufholz LA, Freeman J, Shankar R, Newton L, Brown RS, Parpia AS, Cozma I, et al.	Later school start times for supporting the education, health, and well‐being of high school students	Abstract - Background A number of school systems worldwide have proposed and implemented later school start times as a means of avoiding the potentially negative impacts that early morning schedules can have on adolescent students. Even mild sleep deprivation has been associated with significant health and educational concerns: increased risk for accidents and injuries, impaired learning, aggress…	2017	CD009467	http://dx.doi.org/10.1002/14651858.CD009467.pub2
COC047	Graves PM, Choi L, Gelband H, Garner P, , , , , , ,	Primaquine or other 8‐aminoquinolines for reducing Plasmodium falciparum transmission	Abstract - Background The 8‐aminoquinoline (8AQ) drugs act on Plasmodium falciparum gametocytes, which transmit malaria from infected people to mosquitoes. In 2012, the World Health Organization (WHO) recommended a single dose of 0.25 mg/kg primaquine (PQ) be added to malaria treatment schedules in low‐transmission areas or those with artemisinin resistance. This replaced the previous recommendat…	2018	CD008152	http://dx.doi.org/10.1002/14651858.CD008152.pub5
COC048	Fortin PM, Fisher SA, Madgwick KV, Trivella M, Hopewell S, Doree C, Estcourt LJ, , , ,	Interventions for improving adherence to iron chelation therapy in people with sickle cell disease or thalassaemia	Abstract - Background Regularly transfused people with sickle cell disease (SCD) and people with thalassaemia (who are transfusion‐dependent or non‐transfusion‐dependent) are at risk of iron overload. Iron overload can lead to iron toxicity in vulnerable organs such as the heart, liver and endocrine glands; which can be prevented and treated with iron chelating agents. The intensive demands and u…	2018	CD012349	http://dx.doi.org/10.1002/14651858.CD012349.pub2
COC049	Linden M, Hawley C, Blackwood B, Evans J, Anderson V, O'Rourke C, , , , ,	Technological aids for the rehabilitation of memory and executive functioning in children and adolescents with acquired brain injury	Abstract - Background The use of technology in healthcare settings is on the increase and may represent a cost‐effective means of delivering rehabilitation. Reductions in treatment time, and delivery in the home, are also thought to be benefits of this approach. Children and adolescents with brain injury often experience deficits in memory and executive functioning that can negatively affect thei…	2016	CD011020	http://dx.doi.org/10.1002/14651858.CD011020.pub2
COC050	Oyo‐Ita A, Wiysonge CS, Oringanje C, Nwachukwu CE, Oduwole O, Meremikwu MM, , , , ,	Interventions for improving coverage of childhood immunisation in low‐ and middle‐income countries	Abstract - Background Immunisation is a powerful public health strategy for improving child survival, not only by directly combating key diseases that kill children but also by providing a platform for other health services. However, each year millions of children worldwide, mostly from low‐ and middle‐income countries (LMICs), do not receive the full series of vaccines on their national routine …	2016	CD008145	http://dx.doi.org/10.1002/14651858.CD008145.pub3
COC051	Sin J, Jordan CD, Barley EA, Henderson C, Norman I, , , , , ,	Psychoeducation for siblings of people with severe mental illness	Abstract - Background Many people with severe mental illness (SMI) have siblings. Siblings are often both natural agents to promote service users’ recovery and vulnerable to mental ill health due to the negative impact of psychosis within the family. Despite a wealth of research evidence supporting the effectiveness of psychoeducation for service users with SMI and their family members, in reduci…	2015	CD010540	http://dx.doi.org/10.1002/14651858.CD010540.pub2
COC052	Thomas R, Barker L, Rubin G, Dahlmann‐Noor A, , , , , , ,	Assistive technology for children and young people with low vision	Abstract - Background Recent technological developments, such as the near universal spread of mobile phones and portable computers and improvements in the accessibility features of these devices, give children and young people with low vision greater independent access to information. Some electronic technologies, such as closed circuit TV, are well established low vision aids and newer versions,…	2015	CD011350	http://dx.doi.org/10.1002/14651858.CD011350.pub2
COC053	Chen H, Zhuo Q, Yuan W, Wang J, Wu T, , , , , ,	Vitamin A for preventing acute lower respiratory tract infections in children up to seven years of age	Abstract - Background Vitamin A supplements are effective for preventing diarrhoea. There are theoretical reasons why they may also be effective for acute lower respiratory tract infections (LRTIs), also very common in children, especially in low‐income countries. Objectives To assess the effectiveness and safety of vitamin A for preventing acute LRTIs in children up to seven years of age. Search…	2008	CD006090	http://dx.doi.org/10.1002/14651858.CD006090.pub2
COC054	Al‐Khudairy L, Loveman E, Colquitt JL, Mead E, Johnson RE, Fraser H, Olajide J, Murphy M, Velho RM, O'Malley C, et al.	Diet, physical activity and behavioural interventions for the treatment of overweight or obese adolescents aged 12 to 17 years	Abstract - Background Adolescent overweight and obesity has increased globally, and can be associated with short‐ and long‐term health consequences. Modifying known dietary and behavioural risk factors through behaviour changing interventions (BCI) may help to reduce childhood overweight and obesity. This is an update of a review published in 2009. Objectives To assess the effects of diet, physic…	2017	CD012691	http://dx.doi.org/10.1002/14651858.CD012691
COC055	Wojcieszek AM, Shepherd E, Middleton P, Gardener G, Ellwood DA, McClure EM, Gold KJ, Khong TY, Silver RM, Erwich JJHM, et al.	Interventions for investigating and identifying the causes of stillbirth	Abstract - Background Identification of the causes of stillbirth is critical to the primary prevention of stillbirth and to the provision of optimal care in subsequent pregnancies. A wide variety of investigations are available, but there is currently no consensus on the optimal approach. Given their cost and potential to add further emotional burden to parents, there is a need to systematically …	2018	CD012504	http://dx.doi.org/10.1002/14651858.CD012504.pub2
COC056	Pryce J, Choi L, Richardson M, Malone D, , , , , , ,	Insecticide space spraying for preventing malaria transmission	Abstract - Background Space spraying is the dispersal of a liquid fog of insecticide into an outdoor area to kill adult insects. It has been regularly used in public health and pest control programmes, including use as an emergency response to malaria epidemics. This Cochrane Review aims to assist the decision‐making of malaria vector control programmes by summarizing the evidence of the impact o…	2018	CD012689	http://dx.doi.org/10.1002/14651858.CD012689.pub2
COC057	Strong M, Johnstone P, , , , , , , , ,	Interventions for treating scabies	Abstract - Background Scabies is an intensely itchy parasitic infection of the skin caused by the Sarcoptes scabiei mite. It is a common public health problem with an estimated global prevalence of 300 million cases. Serious adverse effects have been reported for some drugs used to treat scabies. Objectives To evaluate topical and systemic drugs for treating scabies. Search methods In June 2010, …	2007	CD000320	http://dx.doi.org/10.1002/14651858.CD000320.pub2
COC058	Imdad A, Bautista RMM, Senen KAA, Uy MEV, Mantaring III JB, Bhutta ZA, , , , ,	Umbilical cord antiseptics for preventing sepsis and death among newborns	Abstract - Background The umbilical cord is a structure made of blood vessels and connective tissue that connects the baby and placenta in utero. The umbilical cord is cut after birth, which separates the mother and her baby both physically and symbolically. Omphalitis is defined as infection of the umbilical cord stump. Tracking of bacteria along the umbilical vessels may lead to septicaemia tha…	2013	CD008635	http://dx.doi.org/10.1002/14651858.CD008635.pub2
COC059	Lanceley A, Fiander A, McCormack M, Bryant A, , , , , , ,	Follow‐up protocols for women with cervical cancer after primary treatment	Abstract - Background Cervical cancer is the second most common cancer among women up to 65 years of age and is the most frequent cause of death from gynaecological cancers worldwide. Although surveillance of women after completion of primary treatment for cervical cancer is purported to have an impact on their overall survival (OS), no strictly defined follow‐up protocols are available for these…	2013	CD008767	http://dx.doi.org/10.1002/14651858.CD008767.pub2
COC060	Dennis JA, Khan O, Ferriter M, Huband N, Powney MJ, Duggan C, , , , ,	Psychological interventions for adults who have sexually offended or are at risk of offending	Abstract - Background Sexual offending is a legal construct that overlaps, but is not entirely congruent with, clinical constructs of disorders of sexual preference. Sexual offending is both a social and a public health issue. Victim surveys illustrate high incidence and prevalence levels, and it is commonly accepted that there is considerable hidden sexual victimisation. There are significant le…	2012	CD007507	http://dx.doi.org/10.1002/14651858.CD007507.pub2
COC061	Johnson WD, Diaz RM, Flanders WD, Goodman M, Hill AN, Holtgrave D, Malow R, McClellan WM, , ,	Behavioral interventions to reduce risk for sexual transmission of HIV among men who have sex with men	Abstract - Background Men who have sex with men (MSM) remain at great risk for HIV infection. Program planners and policy makers need descriptions of interventions and quantitative estimates of intervention effects to make informed decisions concerning prevention funding and research. The number of intervention strategies for MSM that have been examined with strong research designs has increased …	2008	CD001230	http://dx.doi.org/10.1002/14651858.CD001230.pub2
COC062	Yeung CA, Chong LY, Glenny AM, , , , , , , ,	Fluoridated milk for preventing dental caries	Abstract - Background Dental caries remains a major public health problem in most industrialised countries, affecting 60% to 90% of schoolchildren and the vast majority of adults. Milk may provide a relatively cost‐effective vehicle for fluoride delivery in the prevention of dental caries. This is an update of a Cochrane Review first published in 2005. Objectives To assess the effects of milk flu…	2015	CD003876	http://dx.doi.org/10.1002/14651858.CD003876.pub4
COC063	Mulvaney CA, Smith S, Watson MC, Parkin J, Coupland C, Miller P, Kendrick D, McClintock H, , ,	Cycling infrastructure for reducing cycling injuries in cyclists	Abstract - Background Cycling is an attractive form of transport. It is beneficial to the individual as a form of physical activity that may fit more readily into an individual’s daily routine, such as for cycling to work and to the shops, than other physical activities such as visiting a gym. Cycling is also beneficial to the wider community and the environment as a result of fewer motorised jou…	2015	CD010415	http://dx.doi.org/10.1002/14651858.CD010415.pub2
COC064	Das JK, Hoodbhoy Z, Salam RA, Bhutta AZ, Valenzuela‐Rubio NG, Weise Prinzo Z, Bhutta ZA, , , ,	Lipid‐based nutrient supplements for maternal, birth, and infant developmental outcomes	Abstract - Background Ready‐to‐use lipid‐based nutrient supplements (LNS) are a highly nutrient‐dense supplement, which could be a good source of macro‐ and micronutrients for pregnant women who need to supplement their nutrient intake. Objectives To assess the effects of LNS for maternal, birth and infant outcomes in pregnant women. Secondary objectives were to explore the most appropriate compo…	2018	CD012610	http://dx.doi.org/10.1002/14651858.CD012610.pub2
COC065	Ells LJ, Mead E, Atkinson G, Corpeleijn E, Roberts K, Viner R, Baur L, Metzendorf MI, Richter B, ,	Surgery for the treatment of obesity in children and adolescents	Abstract - Background Child and adolescent overweight and obesity have increased globally, and are associated with significant short and long term health consequences. Objectives To assess the effects of surgical interventions for treating obesity in childhood and adolescence. Search methods We searched the Cochrane Library, MEDLINE, PubMed, EMBASE as well as LILACS, ICTRP Search Portal and Clini…	2015	CD011740	http://dx.doi.org/10.1002/14651858.CD011740
COC066	Mayo‐Wilson E, Montgomery P, Dennis JA, , , , , , , ,	Personal assistance for children and adolescents (0‐18) with physical impairments	Abstract - Background There is a high and increasing prevalence of impairments among children and adolescents in the West. Many countries offer personal assistance in the form of individualised support for people living in the community by a paid assistant other than a healthcare professional for at least 20 hours per week. Objectives To assess the effectiveness of personal assistance for childre…	2008	CD006277	http://dx.doi.org/10.1002/14651858.CD006277.pub2
COC067	Mayo‐Wilson E, Montgomery P, Dennis JA, , , , , , , ,	Personal assistance for children and adolescents (0‐18) with both physical and intellectual impairments	Abstract - Background There is a high and increasing prevalence of impairments among children and adolescents in the West. Many countries offer personal assistance in the form of individualised support for people living in the community by a paid assistant other than a healthcare professional for at least 20 hours per week. Objectives To assess the effectiveness of personal assistance for childre…	2008	CD006859	http://dx.doi.org/10.1002/14651858.CD006859.pub2
COC068	Carson KV, Brinn MP, Labiszewski NA, Peters M, Chang AB, Veale A, Esterman AJ, Smith BJ, , ,	Interventions for tobacco use prevention in Indigenous youth	Abstract - Background Tobacco use in Indigenous populations (people who have inhabited a country for thousands of years) is often double that in the non‐Indigenous population. Addiction to nicotine usually begins during early adolescence and young people who reach the age of 18 as non‐smokers are unlikely to become smokers thereafter. Indigenous youth in particular commence smoking at an early ag…	2012	CD009325	http://dx.doi.org/10.1002/14651858.CD009325.pub2
COC069	Gates S, McCambridge J, Smith LA, Foxcroft D, , , , , , ,	Interventions for prevention of drug use by young people delivered in non‐school settings	Abstract - Background Interventions intended to prevent or reduce use of drugs by young people may be delivered in schools or in other settings. This review aims to summarise the current literature about the effectiveness of interventions delivered in non schools settings. Objectives (1) ‐ To summarise the current evidence about the effectiveness of interventions delivered in non‐school settings …	2006	CD005030	http://dx.doi.org/10.1002/14651858.CD005030.pub2
COC070	Oringanje C, Meremikwu MM, Eko H, Esu E, Meremikwu A, Ehiri JE, , ,	Interventions for preventing unintended pregnancies among adolescents	Abstract - Background Unintended pregnancy among adolescents represents an important public health challenge in high‐income countries, as well as middle‐ and low‐income countries. Numerous prevention strategies such as health education, skills‐building and improving accessibility to contraceptives have been employed by countries across the world, in an effort to address this problem. However, the…	2016	CD005215	http://dx.doi.org/10.1002/14651858.CD005215.pub3
COC071	Pantoja T, Abalos E, Chapman E, Vera C, Serrano VP, , , ,	Oxytocin for preventing postpartum haemorrhage (PPH) in non‐facility birth settings	Abstract - Background Postpartum haemorrhage (PPH) is the single leading cause of maternal mortality worldwide. Most of the deaths associated with PPH occur in resource‐poor settings where effective methods of prevention and treatment ‐ such as oxytocin ‐ are not accessible because many births still occur at home, or in community settings, far from a health facility. Likewise, most of the evidenc…	2016	CD011491	http://dx.doi.org/10.1002/14651858.CD011491.pub2
COC072	Cleminson J, McGuire W, , , , , , ,	Topical emollient for preventing infection in preterm infants	Abstract - Background Breakdown of the developmentally immature epidermal barrier may permit entry for micro‐organisms leading to invasive infection in preterm infants. Topical emollients may improve skin integrity and barrier function and thereby prevent invasive infection, a major cause of mortality and morbidity in preterm infants. Objectives To assess the effect of topical application of emol…	2016	CD001150	http://dx.doi.org/10.1002/14651858.CD001150.pub3
COC073	Sinha A, Sazawal S, Pradhan A, Ramji S, Opiyo N, , , ,	Chlorhexidine skin or cord care for prevention of mortality and infections in neonates	Abstract - Background Affordable, feasible and efficacious interventions to reduce neonatal infections and improve neonatal survival are needed. Chlorhexidine, a broad spectrum topical antiseptic agent, is active against aerobic and anaerobic organisms and reduces neonatal bacterial colonisation and may reduce infection. Objectives To evaluate the efficacy of neonatal skin or cord care with chlor…	2015	CD007835	http://dx.doi.org/10.1002/14651858.CD007835.pub2
COC074	Montgomery P, Mayo‐Wilson E, Dennis JA, , , , , ,	Personal assistance for children and adolescents (0‐18) with intellectual impairments	Abstract - Background There is a high and increasing prevalence of intellectual impairments among children and adolescents in the West. Many countries offer personal assistance in the form of individualised support for people living in the community by a paid assistant other than a healthcare professional for at least 20 hours per week. Objectives To assess the effectiveness of personal assistanc…	2008	CD006858	http://dx.doi.org/10.1002/14651858.CD006858.pub2
COC075	Baker PRA, Francis DP, Hairi NN, Othman S, Choo WY, , , ,	Interventions for preventing abuse in the elderly	Abstract - Background Maltreatment of older people (elder abuse) includes psychological, physical, sexual abuse, neglect and financial exploitation. Evidence suggests that 10% of older adults experience some form of abuse, and only a fraction of cases are actually reported or referred to social services agencies. Elder abuse is associated with significant morbidity and premature mortality. Numero…	2016	CD010321	http://dx.doi.org/10.1002/14651858.CD010321.pub2
COC076	Tieu J, McPhee AJ, Crowther CA, Middleton P, Shepherd E, , , ,	Screening for gestational diabetes mellitus based on different risk profiles and settings for improving maternal and infant health	Abstract - Background Gestational diabetes mellitus (GDM) is a form of diabetes that occurs in pregnancy. Although GDM usually resolves following birth, it is associated with significant morbidities for mothers and their infants in the short and long term. There is strong evidence to support treatment for GDM. However, there is uncertainty as to whether or not screening all pregnant women for GDM…	2017	CD007222	http://dx.doi.org/10.1002/14651858.CD007222.pub4
COC077	Duby J, Lassi ZS, Bhutta ZA, , , , , ,	Community‐based antibiotic delivery for possible serious bacterial infections in neonates in low‐ and middle‐income countries	Abstract - Background The recommended management for neonates with a possible serious bacterial infection (PSBI) is hospitalisation and treatment with intravenous antibiotics, such as ampicillin plus gentamicin. However, hospitalisation is often not feasible for neonates in low‐ and middle‐income countries (LMICs). Therefore, alternative options for the management of neonatal PSBI in LMICs needs …	2019	CD007646	http://dx.doi.org/10.1002/14651858.CD007646.pub3
COC078	Ejere HOD, Alhassan MB, Rabiu M, , , , , ,	Face washing promotion for preventing active trachoma	Abstract - Background Trachoma remains a major cause of avoidable blindness among underprivileged populations in many developing countries. It is estimated that about 146 million people have active trachoma and nearly six million people are blind due to complications associated with repeat infections. Objectives The objective of this review was to assess the effects of face washing promotion for …	2015	CD003659	http://dx.doi.org/10.1002/14651858.CD003659.pub4
COC079	Pani PP, Trogu E, Vecchi S, Amato L, , , , ,	Antidepressants for cocaine dependence and problematic cocaine use	Abstract - Background Cocaine dependence is a disorder for which no pharmacological treatment of proven efficacy exists, advances in the neurobiology could guide future medication development. Objectives To investigate the efficacy and acceptability of antidepressants alone or in combination with any psychosocial intervention for the treatment of cocaine dependence and problematic cocaine use. Se…	2011	CD002950	http://dx.doi.org/10.1002/14651858.CD002950.pub3
COC080	Thabrew H, Stasiak K, Hetrick SE, Donkin L, Huss JH, Highlander A, Wong S, Merry SN,	Psychological therapies for anxiety and depression in children and adolescents with long‐term physical conditions	Abstract - Background Long‐term physical conditions affect 10% to 12% of children and adolescents worldwide. These individuals are at greater risk of developing psychological problems, particularly anxiety and depression, sometimes directly related to their illness or medical care (e.g. health‐related anxiety). There is limited evidence regarding the effectiveness of psychological therapies for t…	2018	CD012488	http://dx.doi.org/10.1002/14651858.CD012488.pub2
COC081	Jacobson Vann JC, Jacobson RM, Coyne‐Beasley T, Asafu‐Adjei JK, Szilagyi PG, , , ,	Patient reminder and recall interventions to improve immunization rates	Abstract - Background Immunization rates for children and adults are rising, but coverage levels have not reached optimal goals. As a result, vaccine‐preventable diseases still occur. In an era of increasing complexity of immunization schedules, rising expectations about the performance of primary care, and large demands on primary care providers, it is important to understand and promote interve…	2018	CD003941	http://dx.doi.org/10.1002/14651858.CD003941.pub3
COC082	Hayward G, Thompson MJ, Perera R, Glasziou PP, Del Mar CB, Heneghan CJ, , ,	Corticosteroids as standalone or add‐on treatment for sore throat	Abstract - Background Sore throat is a common condition associated with a high rate of antibiotic prescriptions, despite limited evidence for the effectiveness of antibiotics. Corticosteroids may improve symptoms of sore throat by reducing inflammation of the upper respiratory tract. Objectives To assess the clinical benefit and safety of corticosteroids for symptoms of sore throat in adults and …	2012	CD008268	http://dx.doi.org/10.1002/14651858.CD008268.pub2
COC083	Fonner VA, Denison J, Kennedy CE, O'Reilly K, Sweat M, , , ,	Voluntary counseling and testing (VCT) for changing HIV‐related risk behavior in developing countries	Abstract - Background Voluntary counseling and testing (VCT) continues to play a critical role in HIV prevention, care and treatment. In recent years, different modalities of VCT have been implemented, including clinic‐, mobile‐ and home‐based testing and counseling. This review assesses the effects of all VCT types on HIV‐related risk behaviors in low‐ and middle‐income countries. Objectives The…	2012	CD001224	http://dx.doi.org/10.1002/14651858.CD001224.pub4
COC084	Fellmeth GLT, Heffernan C, Nurse J, Habibula S, Sethi D, , , ,	Educational and skills‐based interventions for preventing relationship and dating violence in adolescents and young adults	Abstract - Background Educational and skills‐based interventions are often used to prevent relationship and dating violence among young people. Objectives To assess the efficacy of educational and skills‐based interventions designed to prevent relationship and dating violence in adolescents and young adults. Search methods We searched the Cochrane Central Register of Controlled Trials (CENTRAL), …	2013	CD004534	http://dx.doi.org/10.1002/14651858.CD004534.pub3
COC085	Hefler M, Liberato SC, Thomas DP, , , , , ,	Incentives for preventing smoking in children and adolescents	Abstract - Background Adult smoking usually has its roots in adolescence. If individuals do not take up smoking during this period it is unlikely that they ever will. Further, once smoking becomes established, cessation is challenging; the probability of subsequently quitting is inversely proportional to the age of initiation. One novel approach to reducing the prevalence of youth smoking is the …	2017	CD008645	http://dx.doi.org/10.1002/14651858.CD008645.pub3
COC086	Dempsey E, Pammi M, Ryan AC, Barrington KJ, , , , ,	Standardised formal resuscitation training programmes for reducing mortality and morbidity in newborn infants	Abstract - Background Approximately 10% of all newborns require resuscitation at birth. Training healthcare providers in standardised formal neonatal resuscitation training (SFNRT) programmes may improve neonatal outcomes. Substantial healthcare resources are expended on SFNRT. Objectives To determine whether SFNRT programmes reduce neonatal mortality and morbidity, improve acquisition and retent…	2015	CD009106	http://dx.doi.org/10.1002/14651858.CD009106.pub2
COC087	Hendry K, Green C, McShane R, Noel‐Storr AH, Stott DJ, Anwer S, Sutton AJ, Burton JK, Quinn TJ	AD‐8 for detection of dementia across a variety of healthcare settings	Abstract - Background Dementia assessment often involves initial screening, using a brief tool, followed by more detailed assessment where required. The AD‐8 is a short questionnaire, completed by a suitable 'informant' who knows the person well. AD‐8 is designed to assess change in functional performance secondary to cognitive change. Objectives To determine the diagnostic accuracy of the inform…	2019	CD011121	http://dx.doi.org/10.1002/14651858.CD011121.pub2
COC088	Chan RJ, Webster J, Bowers A, , , , , ,	End‐of‐life care pathways for improving outcomes in caring for the dying	Abstract - Background This is an updated version of a Cochrane review published in Issue 11, 2013 in the Cochrane Library. In many clinical areas, integrated care pathways are utilised as structured multidisciplinary care plans that detail essential steps in caring for patients with specific clinical problems. In particular, care pathways for the dying have been developed as a model to improve ca…	2016	CD008006	http://dx.doi.org/10.1002/14651858.CD008006.pub4
COC089	Taylor‐Robinson DC, Maayan N, Soares‐Weiser K, Donegan S, Garner P, , , ,	Deworming drugs for soil‐transmitted intestinal worms in children: effects on nutritional indicators, haemoglobin, and school performance	Abstract - Background The World Health Organization (WHO) recommends treating all school children at regular intervals with deworming drugs in areas where helminth infection is common. As the intervention is often claimed to have important health, nutrition, and societal effects beyond the removal of worms, we critically evaluated the evidence on benefits. Objectives To summarize the effects of g…	2015	CD000371	http://dx.doi.org/10.1002/14651858.CD000371.pub6
COC090	van der Heijden I, Abrahams N, Sinclair D, , , , , ,	Psychosocial group interventions to improve psychological well‐being in adults living with HIV	Abstract - Background Being diagnosed with human immunodeficiency virus (HIV), and labelled with a chronic, life‐threatening, and often stigmatizing disease, can impact on a person's well‐being. Psychosocial group interventions aim to improve life‐functioning and coping as individuals adjust to the diagnosis. Objectives To examine the effectiveness of psychosocial group interventions for improvin…	2017	CD010806	http://dx.doi.org/10.1002/14651858.CD010806.pub2
COC091	Babalola O, Gormez V, Alwan NA, Johnstone P, Sampson S, , , ,	Length of hospitalisation for people with severe mental illness	Abstract - Background In high‐income countries, over the last three decades, the length of hospital stays for people with serious mental illness has reduced drastically although considerable variation remains. In lower‐income countries this variation may be greater. Some argue that reduction in hospital stay leads to 'revolving door admissions' and worsening mental health outcomes despite apparen…	2014	CD000384	http://dx.doi.org/10.1002/14651858.CD000384.pub3
COC092	Gera T, Shah D, Garner P, Richardson M, Sachdev HS, , , ,	Integrated management of childhood illness (IMCI) strategy for children under five	Abstract - Background More than 7.5 million children younger than age five living in low‐ and middle‐income countries die every year. The World Health Organization (WHO) developed the integrated management of childhood illness (IMCI) strategy to reduce mortality and morbidity and to improve quality of care by improving the delivery of a variety of curative and preventive medical and behavioral in…	2016	CD010123	http://dx.doi.org/10.1002/14651858.CD010123.pub2
COC093	Peñaloza B, Pantoja T, Bastías G, Herrera CA, Rada G, , , ,	Interventions to reduce emigration of health care professionals from low‐ and middle‐income countries	Abstract - Background The emigration of skilled professionals from low‐ and middle‐income countries (LMICs) to high‐income countries (HICs) is a general phenomenon but poses particular challenges in health care, where it contributes to human resource shortages in the health systems of poorer countries. However, little is known about the effects of strategies to help regulate this movement. Object…	2011	CD007673	http://dx.doi.org/10.1002/14651858.CD007673.pub2
COC094	Lawton K, Royals K, Carson‐Chahhoud KV, Campbell F, Smith BJ, , , ,	Nurse‐led versus doctor‐led care for bronchiectasis	Abstract - Background Specialist nursing roles to manage stable disease populations are being used to meet the needs of both patients and health services. With increasing cost pressures on health departments, alternative models such as nurse‐led care are gaining momentum as a substitute for traditional doctor‐led care. This review evaluates the safety, effectiveness, and health outcomes of nurses…	2018	CD004359	http://dx.doi.org/10.1002/14651858.CD004359.pub2
COC095	Khan O, Ferriter M, Huband N, Powney MJ, Dennis JA, Duggan C, , ,	Pharmacological interventions for those who have sexually offended or are at risk of offending	Abstract - Background Sexual offending is a serious social problem, a public health issue, and a major challenge for social policy. Victim surveys indicate high incidence and prevalence levels and it is accepted that there is a high proportion of hidden sexual victimisation. Surveys report high levels of psychiatric morbidity in survivors of sexual offences. Biological treatments of sex offenders…	2015	CD007989	http://dx.doi.org/10.1002/14651858.CD007989.pub2
COC096	Tian H, Guo X, Wang X, He Z, Sun R, Ge S, Zhang Z, ,	Chromium picolinate supplementation for overweight or obese adults	Abstract - Background Obesity is a global public health threat. Chromium picolinate (CrP) is advocated in the medical literature for the reduction of body weight, and preparations are sold as slimming aids in the USA and Europe, and on the Internet. Objectives To assess the effects of CrP supplementation in overweight or obese people. Search methods We searched The Cochrane Library , MEDLINE, EMB…	2013	CD010063	http://dx.doi.org/10.1002/14651858.CD010063.pub2
COC097	Parab CS, Cooper C, Woolfenden S, Piper SM, , , , ,	Specialist home‐based nursing services for children with acute and chronic illnesses	Abstract - Background Specialist paediatric home‐based nursing services have been proposed as a cost‐effective means of reducing distress resulting from hospital admissions, while enhancing primary care and reducing length of hospital stay. This review is an update of our original review, which was published in 2006. Objectives To evaluate specialist home‐based nursing services for children with …	2013	CD004383	http://dx.doi.org/10.1002/14651858.CD004383.pub3
COC098	Bello S, Meremikwu MM, Ejemot‐Nwadiaro RI, Oduwole O, , , , ,	Routine vitamin A supplementation for the prevention of blindness due to measles infection in children	Abstract - Background Reduced vitamin A concentration increases the risk of blindness in children infected with the measles virus. Promoting vitamin A supplementation in children with measles contributes to the control of blindness in children, which is a high priority within the World Health Organization (WHO) VISION 2020 The Right to Sight Program . Objectives To assess the efficacy of vitamin …	2016	CD007719	http://dx.doi.org/10.1002/14651858.CD007719.pub4
COC099	Arikpo D, Edet ES, Chibuzor MT, Odey F, Caldwell DM, , , ,	Educational interventions for improving primary caregiver complementary feeding practices for children aged 24 months and under	Abstract - Background Although complementary feeding is a universal practice, the methods and manner in which it is practiced vary between cultures, individuals and socioeconomic classes. The period of complementary feeding is a critical time of transition in the life of an infant, and inappropriate complementary feeding practices, with their associated adverse health consequences, remain a signi…	2018	CD011768	http://dx.doi.org/10.1002/14651858.CD011768.pub2
COC100	Iheozor‐Ejiofor Z, Worthington HV, Walsh T, O'Malley L, Clarkson JE, Macey R, Alam R, Tugwell P, Welch V, Glenny AM	Water fluoridation for the prevention of dental caries	Abstract - Background Dental caries is a major public health problem in most industrialised countries, affecting 60% to 90% of school children. Community water fluoridation was initiated in the USA in 1945 and is currently practised in about 25 countries around the world; health authorities consider it to be a key strategy for preventing dental caries. Given the continued interest in this topic f…	2015	CD010856	http://dx.doi.org/10.1002/14651858.CD010856.pub2
COC101	Indave BI, Minozzi S, Pani PP, Amato L, , , , ,	Antipsychotic medications for cocaine dependence	Abstract - Background Cocaine dependence is a public health problem characterised by recidivism and a host of medical and psychosocial complications. Cocaine dependence remains a disorder for which no pharmacological treatment of proven efficacy exists. Objectives To evaluate the efficacy and the acceptability of antipsychotic medications for cocaine dependence. Search methods This review is an u…	2016	CD006306	http://dx.doi.org/10.1002/14651858.CD006306.pub3
COC102	Clasen TF, Alexander KT, Sinclair D, Boisson S, Peletz R, Chang HH, Majorin F, Cairncross S,	Interventions to improve water quality for preventing diarrhoea	Abstract - Background Diarrhoea is a major cause of death and disease, especially among young children in low‐income countries. In these settings, many infectious agents associated with diarrhoea are spread through water contaminated with faeces. In remote and low‐income settings, source‐based water quality improvement includes providing protected groundwater (springs, wells, and bore holes), or …	2015	CD004794	http://dx.doi.org/10.1002/14651858.CD004794.pub3
COC103	James AC, James G, Cowdrey FA, Soler A, Choke A, , , ,	Cognitive behavioural therapy for anxiety disorders in children and adolescents	Abstract - Background A previous Cochrane review ( James 2005 ) showed that cognitive behavioural therapy (CBT) was effective in treating childhood anxiety disorders; however, questions remain regarding (1) the relative efficacy of CBT versus non‐CBT active treatments; (2) the relative efficacy of CBT versus medication and the combination of CBT and medication versus placebo; and (3) the long‐ter…	2015	CD004690	http://dx.doi.org/10.1002/14651858.CD004690.pub4
COC104	Hawton K, Witt KG, Taylor Salisbury TL, Arensman E, Gunnell D, Hazell P, Townsend E, van Heeringen K,	Psychosocial interventions for self‐harm in adults	Abstract - Background Self‐harm (SH; intentional self‐poisoning or self‐injury) is common, often repeated, and associated with suicide. This is an update of a broader Cochrane review first published in 1998, previously updated in 1999, and now split into three separate reviews. This review focuses on psychosocial interventions in adults who engage in self‐harm. Objectives To assess the effects of…	2016	CD012189	http://dx.doi.org/10.1002/14651858.CD012189
COC105	Stead LF, Koilpillai P, Fanshawe TR, Lancaster T, , , , ,	Combined pharmacotherapy and behavioural interventions for smoking cessation	Abstract - Background Both behavioural support (including brief advice and counselling) and pharmacotherapies (including nicotine replacement therapy (NRT), varenicline and bupropion) are effective in helping people to stop smoking. Combining both treatment approaches is recommended where possible, but the size of the treatment effect with different combinations and in different settings and popu…	2016	CD008286	http://dx.doi.org/10.1002/14651858.CD008286.pub3
COC106	Till SR, Everetts D, Haas DM, , , , , ,	Incentives for increasing prenatal care use by women in order to improve maternal and neonatal outcomes	Abstract - Background Prenatal care is recommended during pregnancy as a method to improve neonatal and maternal outcomes. Improving the use of prenatal care is important, particularly for women at moderate to high risk of adverse outcomes. Incentives are sometimes utilized to encourage women to attend prenatal care visits. Objectives To determine whether incentives are an effective tool to incre…	2015	CD009916	http://dx.doi.org/10.1002/14651858.CD009916.pub2
COC107	de Jongh T, Gurol‐Urganci I, Vodopivec‐Jamsek V, Car J, Atun R, , , ,	Mobile phone messaging for facilitating self‐management of long‐term illnesses	Abstract - Background Long‐term illnesses affect a significant proportion of the population in developed and developing countries. Mobile phone messaging applications, such as Short Message Service (SMS) and Multimedia Message Service (MMS), may present convenient, cost‐effective ways of supporting self‐management and improving patients' self‐efficacy skills through, for instance, medication remi…	2012	CD007459	http://dx.doi.org/10.1002/14651858.CD007459.pub2
COC108	Hassett L, Moseley AM, Harmer AR, , , , , ,	Fitness training for cardiorespiratory conditioning after traumatic brain injury	Abstract - Background Reduced cardiorespiratory fitness (cardiorespiratory deconditioning) is a common consequence of traumatic brain injury (TBI). Fitness training may be implemented to address this impairment. Objectives The primary objective of this updated review was to evaluate whether fitness training improves cardiorespiratory fitness in people who have sustained a TBI. The secondary objec…	2017	CD006123	http://dx.doi.org/10.1002/14651858.CD006123.pub3
COC109	Maziak W, Jawad M, Jawad S, Ward KD, Eissenberg T, Asfar T, , ,	Interventions for waterpipe smoking cessation	Abstract - Background Waterpipe tobacco smoking is a traditional method of tobacco use, especially in the Eastern Mediterranean Region (EMR), but its use is now spreading worldwide. Recent epidemiological data, for example, show that waterpipe smoking has become the most prevalent tobacco use method among adolescents in the EMR, and the second most prevalent in the US. Waterpipes are used sociall…	2015	CD005549	http://dx.doi.org/10.1002/14651858.CD005549.pub3
COC110	Hemilä H, Chalker E, , , , , , ,	Vitamin C for preventing and treating the common cold	Abstract - Background Vitamin C (ascorbic acid) for preventing and treating the common cold has been a subject of controversy for 70 years. Objectives To find out whether vitamin C reduces the incidence, the duration or severity of the common cold when used either as a continuous regular supplementation every day or as a therapy at the onset of cold symptoms. Search methods We searched CENTRAL 20…	2013	CD000980	http://dx.doi.org/10.1002/14651858.CD000980.pub4
COC111	Minozzi S, Amato L, Bellisario C, Davoli M, , , , ,	Maintenance treatments for opiate ‐dependent adolescents	Abstract - Background The scientific literature examining effective treatments for opioid‐dependent adults clearly indicates that pharmacotherapy is a necessary and acceptable component. Nevertheless, no reviews have been published that systematically assess the effectiveness of pharmacological maintenance treatment in adolescents. Objectives To assess the effectiveness of any maintenance treatme…	2014	CD007210	http://dx.doi.org/10.1002/14651858.CD007210.pub3
COC112	Ali A, Hall I, Blickwedel J, Hassiotis A, , , , ,	Behavioural and cognitive‐behavioural interventions for outwardly‐directed aggressive behaviour in people with intellectual disabilities	Abstract - Background Outwardly‐directed aggressive behaviour is a significant part of problem behaviours presented by people with intellectual disabilities. Prevalence rates of up to 50% have been reported in the literature, depending on the population sampled. Such behaviours often run a long‐term course and are a major cause of social exclusion. This is an update of a previously published syst…	2015	CD003406	http://dx.doi.org/10.1002/14651858.CD003406.pub4
COC113	Smith CA, Armour M, Lee MS, Wang LQ, Hay PJ, , , ,	Acupuncture for depression	Abstract - Background Depression is recognised as a major public health problem that has a substantial impact on individuals and on society. People with depression may consider using complementary therapies such as acupuncture, and an increasing body of research has been undertaken to assess the effectiveness of acupuncture for treatment of individuals with depression. This is the second update o…	2018	CD004046	http://dx.doi.org/10.1002/14651858.CD004046.pub4
COC114	Ramke J, Petkovic J, Welch V, Blignault I, Gilbert C, Blanchet K, Christensen R, Zwi AB, Tugwell P	Interventions to improve access to cataract surgical services and their impact on equity in low‐ and middle‐income countries	Abstract - Background Cataract is the leading cause of blindness in low‐ and middle‐income countries (LMICs), and the prevalence is inequitably distributed between and within countries. Interventions have been undertaken to improve cataract surgical services, however, the effectiveness of these interventions on promoting equity is not known. Objectives To assess the effects on equity of intervent…	2017	CD011307	http://dx.doi.org/10.1002/14651858.CD011307.pub2
COC115	Hetrick SE, Cox GR, Witt KG, Bir JJ, Merry SN, , , ,	Cognitive behavioural therapy (CBT), third‐wave CBT and interpersonal therapy (IPT) based interventions for preventing depression in children and adolescents	Abstract - Background Depression is common in young people. It has a marked negative impact and is associated with self‐harm and suicide. Preventing its onset would be an important advance in public health. This is an update of a Cochrane review that was last updated in 2011. Objectives To determine whether evidence‐based psychological interventions (including cognitive behavioural therapy (CBT),…	2016	CD003380	http://dx.doi.org/10.1002/14651858.CD003380.pub4
COC116	Bar‐On ES, Goldberg E, Hellmann S, Leibovici L, , , , ,	Combined DTP‐HBV‐HIB vaccine versus separately administered DTP‐HBV and HIB vaccines for primary prevention of diphtheria, tetanus, pertussis, hepatitis B and Haemophilus influenzae B (HIB)	Abstract - Background Advantages to combining childhood vaccines include reducing the number of visits, injections and patient discomfort, increasing compliance and optimising prevention. The World Health Organization (WHO) recommends that routine infant immunisation programmes include a vaccination against Haemophilus influenzae ( H. influenzae ) type B (HIB) in the combined diphtheria‐tetanus‐p…	2012	CD005530	http://dx.doi.org/10.1002/14651858.CD005530.pub3
COC117	Takahashi R, Ota E, Hoshi K, Naito T, Toyoshima Y, Yuasa H, Mori R, Nango E,	Fluoride supplementation (with tablets, drops, lozenges or chewing gum) in pregnant women for preventing dental caries in the primary teeth of their children	Abstract - Background Dental caries (tooth decay) is one of the most common chronic childhood diseases. Caries prevalence in most industrialised countries has declined among children over the past few decades. The probable reasons for the decline are the widespread use of fluoride toothpaste, followed by artificial water fluoridation, oral health education and a slight decrease in sugar consumpti…	2017	CD011850	http://dx.doi.org/10.1002/14651858.CD011850.pub2
COC118	Fader M, Cottenden AM, Getliffe K, , , , , ,	Absorbent products for moderate‐heavy urinary and/or faecal incontinence in women and men	Abstract - Background Incontinence is a common and embarrassing problem which has a profound effect on social and psychological well‐being. Many people wear absorbent products to contain urine and/or faeces and protect their clothes and dignity. Users of absorbent pads are very diverse, including younger women, particularly those who have had children, older men with prostate disease, people with…	2008	CD007408	http://dx.doi.org/10.1002/14651858.CD007408
COC119	Thabrew H, Stasiak K, Hetrick SE, Wong S, Huss JH, Merry SN, , ,	E‐Health interventions for anxiety and depression in children and adolescents with long‐term physical conditions	Abstract - Background Long‐term physical conditions affect 10% to 12% of children and adolescents worldwide; these individuals are at greater risk of developing psychological problems, particularly anxiety and depression. Access to face‐to‐face treatment for such problems is often limited, and available interventions usually have not been tested with this population. As technology improves, e‐hea…	2018	CD012489	http://dx.doi.org/10.1002/14651858.CD012489.pub2
COC120	Essali A, Alabed S, Guul A, Essali N, , , , ,	Preventive interventions for postnatal psychosis	Abstract - Background Postnatal psychosis is a worldwide life‐threatening condition that affects one to two in every 1000 new mothers. It has an abrupt onset within a month of childbirth. Affected new mothers rapidly develop frank psychosis, cognitive impairment, and disorganised behaviours. Factors that increase the risk of postnatal psychosis include primiparous mothers who are single, women wh…	2013	CD009991	http://dx.doi.org/10.1002/14651858.CD009991.pub2
COC121	Del‐Rio‐Navarro BE, Espinosa‐Rosales FJ, Flenady V, Sienra‐Monge JJL, , , , ,	Immunostimulants for preventing respiratory tract infection in children	Abstract - Background Acute respiratory tract infections (ARTIs) are a major cause of childhood morbidity and mortality. Immunostimulants (IS) may reduce the incidence of ARTIs. Objectives To determine the efficacy and safety of IS in preventing ARTIs in children. Search methods We searched the Cochrane Central Register of Controlled Trials (CENTRAL) 2011, issue 1, which contains the Acute Respir…	2006	CD004974	http://dx.doi.org/10.1002/14651858.CD004974.pub2
COC122	Ersser SJ, Cowdell F, Latter S, Gardiner E, Flohr C, Thompson AR, Jackson K, Farasat H, Ware F, Drury A	Psychological and educational interventions for atopic eczema in children	Abstract - Background Psychological and educational interventions have been used as an adjunct to conventional therapy for children with atopic eczema to enhance the effectiveness of topical therapy. This is an update of the original Cochrane review. Objectives To assess the effect of psychological and educational interventions for atopic eczema in children. Search methods We updated our searches…	2014	CD004054	http://dx.doi.org/10.1002/14651858.CD004054.pub3
COC123	Imdad A, Mayo‐Wilson E, Herzer K, Bhutta ZA, , , , ,	Vitamin A supplementation for preventing morbidity and mortality in children from six months to five years of age	Abstract - Background Vitamin A deficiency (VAD) is a major public health problem in low‐ and middle‐income countries, affecting 190 million children under five years of age and leading to many adverse health consequences, including death. Based on prior evidence and a previous version of this review, the World Health Organization has continued to recommend vitamin A supplementation for children …	2017	CD008524	http://dx.doi.org/10.1002/14651858.CD008524.pub3
COC124	Steingart KR, Schiller I, Horne DJ, Pai M, Boehme CC, Dendukuri N, , ,	Xpert® MTB/RIF assay for pulmonary tuberculosis and rifampicin resistance in adults	Abstract - Background Accurate, rapid detection of tuberculosis (TB) and TB drug resistance is critical for improving patient care and decreasing TB transmission. Xpert® MTB/RIF assay is an automated test that can detect both TB and rifampicin resistance, generally within two hours after starting the test, with minimal hands‐on technical time. The World Health Organization (WHO) issued initial re…	2014	CD009593	http://dx.doi.org/10.1002/14651858.CD009593.pub3
COC125	Goldbeck L, Fidika A, Herle M, Quittner AL, , , , ,	Psychological interventions for individuals with cystic fibrosis and their families	Abstract - Background With increasing survival estimates for individuals with cystic fibrosis, long‐term management has become an important focus. Psychological interventions are largely concerned with adherence to treatment, emotional and social adaptation and health‐related quality of life. We are unaware of any relevant systematic reviews. Objectives To determine whether psychological interven…	2014	CD003148	http://dx.doi.org/10.1002/14651858.CD003148.pub3
COC126	Campbell LA, Kisely SR, , , , , , ,	Advance treatment directives for people with severe mental illness	Abstract - Background An advance directive is a document specifying a person's preferences for treatment, should he or she lose capacity to make such decisions in the future. They have been used in end‐of‐life settings to direct care but should be well suited to the mental health setting. Objectives To examine the effects of advance treatment directives for people with severe mental illness. Sear…	2009	CD005963	http://dx.doi.org/10.1002/14651858.CD005963.pub2
COC127	Langford R, Bonell CP, Jones HE, Pouliou T, Murphy SM, Waters E, Komro KA, Gibbs LF, Magnus D, Campbell R	The WHO Health Promoting School framework for improving the health and well‐being of students and their academic achievement	Abstract - Background The World Health Organization's (WHO’s) Health Promoting Schools (HPS) framework is an holistic, settings‐based approach to promoting health and educational attainment in school. The effectiveness of this approach has not been previously rigorously reviewed. Objectives To assess the effectiveness of the Health Promoting Schools (HPS) framework in improving the health and wel…	2014	CD008958	http://dx.doi.org/10.1002/14651858.CD008958.pub2
COC128	Augustincic Polec L, Petkovic J, Welch V, Ueffing E, Tanjong Ghogomu E, Pardo Pardo J, Grabowsky M, Attaran A, Wells GA, Tugwell P	Strategies to increase the ownership and use of insecticide‐treated bednets to prevent malaria	Abstract - Background Malaria is a life‐threatening parasitic disease and 40% of the world's population lives in areas affected by malaria. Insecticide‐treated bednets (ITNs) effectively prevent malaria, however, barriers to their use have been identified. Objectives To assess the evidence on the effectiveness of available strategies that focus on delivery and appropriate use of ITNs. Search meth…	2015	CD009186	http://dx.doi.org/10.1002/14651858.CD009186.pub2
COC129	McCallum GB, Plumb EJ, Morris PS, Chang AB, , , , ,	Antibiotics for persistent cough or wheeze following acute bronchiolitis in children	Abstract - Background Bronchiolitis is a common acute respiratory condition with high prevalence worldwide. This clinically diagnosed syndrome is manifested by tachypnoea (rapid breathing), with crackles or wheeze in young children. In the acute phase of bronchiolitis (≤ 14 days), antibiotics are not routinely prescribed unless the illness is severe or a secondary bacterial infection is suspected…	2017	CD009834	http://dx.doi.org/10.1002/14651858.CD009834.pub3
COC130	Irlam JH, Siegfried N, Visser ME, Rollins NC, , , , ,	Micronutrient supplementation for children with HIV infection	Abstract - Background Micronutrient deficiencies are widespread and compound the effects of HIV disease in children, especially in poor communities. Micronutrient supplements may be effective and safe in reducing the burden of HIV disease. This review is an update of an earlier Cochrane review of micronutrient supplementation in children and adults which found that vitamin A and zinc are benefici…	2013	CD010666	http://dx.doi.org/10.1002/14651858.CD010666
COC131	Behbod B, Sharma M, Baxi R, Roseby R, Webster P, , , ,	Family and carer smoking control programmes for reducing children's exposure to environmental tobacco smoke	Abstract - Background Children's exposure to other people's tobacco smoke (environmental tobacco smoke, or ETS) is associated with a range of adverse health outcomes for children. Parental smoking is a common source of children's exposure to ETS. Older children in child care or educational settings are also at risk of exposure to ETS. Preventing exposure to ETS during infancy and childhood has si…	2018	CD001746	http://dx.doi.org/10.1002/14651858.CD001746.pub4
COC132	Cooper AM, O'Malley LA, Elison SN, Armstrong R, Burnside G, Adair P, Dugdill L, Pine C,	Primary school‐based behavioural interventions for preventing caries	Abstract - Background Dental caries is one of the most common global childhood diseases and is, for the most part, entirely preventable. Good oral health is dependent on the establishment of the key behaviours of toothbrushing with fluoride toothpaste and controlling sugar snacking. Primary schools provide a potential setting in which these behavioural interventions can support children to develo…	2013	CD009378	http://dx.doi.org/10.1002/14651858.CD009378.pub2
COC133	Carson‐Chahhoud KV, Ameer F, Sayehmiri K, Hnin K, van Agteren JEM, Sayehmiri F, Brinn MP, Esterman AJ, Chang AB, Smith BJ	Mass media interventions for preventing smoking in young people	Abstract - Background Mass media interventions can be used as a way of delivering preventive health messages. They have the potential to reach and modify the knowledge, attitudes and behaviour of a large proportion of the community. Objectives To assess the effects of mass media interventions on preventing smoking in young people, and whether it can reduce smoking uptake among youth (under 25 yea…	2017	CD001006	http://dx.doi.org/10.1002/14651858.CD001006.pub3
COC134	Wijedoru L, Mallett S, Parry CM, , , , , ,	Rapid diagnostic tests for typhoid and paratyphoid (enteric) fever	Abstract - Background Differentiating both typhoid ( Salmonella Typhi) and paratyphoid ( Salmonella Paratyphi A) infection from other causes of fever in endemic areas is a diagnostic challenge. Although commercial point‐of‐care rapid diagnostic tests (RDTs) for enteric fever are available as alternatives to the current reference standard test of blood or bone marrow culture, or to the widely used…	2017	CD008892	http://dx.doi.org/10.1002/14651858.CD008892.pub2
COC135	Suchdev PS, Peña‐Rosas JP, De‐Regil LM, , , , , ,	Multiple micronutrient powders for home (point‐of‐use) fortification of foods in pregnant women	Abstract - Background It is estimated that 32 million pregnant women suffer from anaemia worldwide. Due to increased metabolic demands, pregnant women are particularly vulnerable to anaemia and vitamin and mineral deficiencies, leading to adverse health effects in both the mother and her baby. Despite the demonstrated benefits of prenatal supplementation with iron and folic acid or multiple micro…	2015	CD011158	http://dx.doi.org/10.1002/14651858.CD011158.pub2
COC136	Macdonald G, Bennett C, Dennis JA, Coren E, Patterson J, Astin M, Abbott J, ,	Home‐based support for disadvantaged teenage mothers	Reason for withdrawal from publication Possible errors in this review have been identified through the Feedback mechanism. These concern: data extraction, presentation and statistical analysis (see below). The review will be re‐published following investigation, revision and further peer review, at which time all points raised will be addressed. As soon as the revised version of this review has b…	2008	CD006723	http://dx.doi.org/10.1002/14651858.CD006723.pub2
COC137	Bennett C, Macdonald G, Dennis JA, Coren E, Patterson J, Astin M, Abbott J, ,	Home‐based support for disadvantaged adult mothers	Reason for withdrawal from publication Possible errors in this review have been identified through the Feedback mechanism. These concern: data extraction, presentation and statistical analysis (see below). The review will be re‐published following investigation, revision and further peer review, at which time all points raised will be addressed. As soon as the revised version of this review has b…	2008	CD003759	http://dx.doi.org/10.1002/14651858.CD003759.pub3
COC138	Kew KM, Malik P, Aniruddhan K, Normansell R, , , , ,	Shared decision‐making for people with asthma	Abstract - Background Asthma is a chronic inflammatory disease that affects the airways and is common in both adults and children. It is characterised by symptoms including wheeze, shortness of breath, chest tightness, and cough. People with asthma may be helped to manage their condition through shared decision‐making (SDM). SDM involves at least two participants (the medical practitioner and the…	2017	CD012330	http://dx.doi.org/10.1002/14651858.CD012330.pub2
COC139	Wang J, Sampson S, , , , , , ,	Sulpiride versus placebo for schizophrenia	Abstract - Background Sulpiride is a relatively old antipsychotic drug reputed to have a low incidence of adverse effects and an effect on the negative symptoms of schizophrenia. This relatively inexpensive antipsychotic drug has a similar neuropharmacological profile to several novel atypical drugs. Objectives To evaluate the effects of sulpiride for schizophrenia and other similar serious menta…	2014	CD007811	http://dx.doi.org/10.1002/14651858.CD007811.pub2
COC140	Morriss R, Vinjamuri I, Faizal MA, Bolton CA, McCarthy JP, , , ,	Training to recognise the early signs of recurrence in schizophrenia	Abstract - Background Schizophrenia has a lifetime prevalence of less than one per cent. Studies have indicated that early symptoms that are idiosyncratic to the person with schizophrenia (early warning signs) often precede acute psychotic relapse. Early warning signs interventions propose that learning to detect and manage early warning signs of impending relapse might prevent or delay acute psy…	2013	CD005147	http://dx.doi.org/10.1002/14651858.CD005147.pub2
COC141	Haywood A, Duc J, Good P, Khan S, Rickett K, Vayne‐Bossert P, Hardy JR, ,	Systemic corticosteroids for the management of cancer‐related breathlessness (dyspnoea) in adults	Abstract - Background Dyspnoea is a common symptom in advanced cancer, with a prevalence of up to 70% among patients at end of life. The cause of dyspnoea is often multifactorial, and may cause considerable psychological distress and suffering. Dyspnoea is often undertreated and good symptom control is less frequently achieved in people with dyspnoea than in people with other symptoms of advanced…	2019	CD012704	http://dx.doi.org/10.1002/14651858.CD012704.pub2
COC142	Chen I, Opiyo N, Tavender E, Mortazhejri S, Rader T, Petkovic J, Yogasingam S, Taljaard M, Agarwal S, Laopaiboon M, et al.	Non‐clinical interventions for reducing unnecessary caesarean section	Abstract - Background Caesarean section rates are increasing globally. The factors contributing to this increase are complex, and identifying interventions to address them is challenging. Non‐clinical interventions are applied independently of a clinical encounter between a health provider and a patient. Such interventions may target women, health professionals or organisations. They address the …	2018	CD005528	http://dx.doi.org/10.1002/14651858.CD005528.pub3
COC143	Lopez LM, Grey TW, Chen M, Tolley EE, Stockton LL, , , ,	Theory‐based interventions for contraception	Abstract - Background The explicit use of theory in research helps expand the knowledge base. Theories and models have been used extensively in HIV‐prevention research and in interventions for preventing sexually transmitted infections (STIs). The health behavior field uses many theories or models of change. However, many educational interventions addressing contraception have no explicit theoret…	2016	CD007249	http://dx.doi.org/10.1002/14651858.CD007249.pub5
COC144	Sturt AS, Dokubo EK, Sint TT, , , , , ,	Antiretroviral therapy (ART) for treating HIV infection in ART‐eligible pregnant women	Abstract - Background This systematic review focuses on antiretroviral therapy (ART) for treating human immunodeficiency virus (HIV) infection in ART‐eligible pregnant women. Mother‐to‐child transmission (MTCT) is the primary means by which children worldwide acquire HIV infection. MTCT occurs during three major timepoints during pregnancy and the postpartum period: in utero , intrapartum, and du…	2010	CD008440	http://dx.doi.org/10.1002/14651858.CD008440
COC145	White AB, Mirjahangir JF, Horvath H, Anglemyer A, Read JS, , , ,	Antiretroviral interventions for preventing breast milk transmission of HIV	Abstract - Background An estimated 260,000 children under the age of 15 years acquired HIV infection in 2012. As much as 42% of mother‐to‐child transmission is related to breastfeeding. Antiretroviral prophylaxis for mothers or infants has the potential to prevent mother‐to‐child transmission of HIV through breast milk. Objectives To determine which antiretroviral prophylactic regimens are effica…	2014	CD011323	http://dx.doi.org/10.1002/14651858.CD011323
COC146	Lumbiganon P, Thinkhamrop J, Thinkhamrop B, Tolosa JE, , , , ,	Vaginal chlorhexidine during labour for preventing maternal and neonatal infections (excluding Group B Streptococcal and HIV)	Abstract - Background The incidence of chorioamnionitis occurs in between eight and 12 women for every 1000 live births and 96% of cases of chorioamnionitis are due to ascending infection. Following spontaneous vaginal delivery, 1% to 4% of women develop postpartum endometritis. The incidence of neonatal sepsis is 0.5% to 1% of all infants born. Maternal vaginal bacteria are the main agents for t…	2014	CD004070	http://dx.doi.org/10.1002/14651858.CD004070.pub3
COC147	Pantoja T, Opiyo N, Lewin S, Paulsen E, Ciapponi A, Wiysonge CS, Herrera CA, Rada G, Peñaloza B, Dudley L, et al.	Implementation strategies for health systems in low‐income countries: an overview of systematic reviews	Abstract - Background A key function of health systems is implementing interventions to improve health, but coverage of essential health interventions remains low in low‐income countries. Implementing interventions can be challenging, particularly if it entails complex changes in clinical routines; in collaborative patterns among different healthcare providers and disciplines; in the behaviour of…	2017	CD011086	http://dx.doi.org/10.1002/14651858.CD011086.pub2
COC148	Ciapponi A, Lewin S, Herrera CA, Opiyo N, Pantoja T, Paulsen E, Rada G, Wiysonge CS, Bastías G, Dudley L,et al.	Delivery arrangements for health systems in low‐income countries: an overview of systematic reviews	Abstract - Background Delivery arrangements include changes in who receives care and when, who provides care, the working conditions of those who provide care, coordination of care amongst different providers, where care is provided, the use of information and communication technology to deliver care, and quality and safety systems. How services are delivered can have impacts on the effectiveness…	2017	CD011083	http://dx.doi.org/10.1002/14651858.CD011083.pub2
COC149	Grimes DA, Lopez LM, Schulz KF, , , , , ,	Antibiotic prophylaxis for intrauterine contraceptive device insertion	Abstract - Background Concern about the risk of upper genital tract infection (pelvic inflammatory disease (PID)) often limits use of the intrauterine device (IUD), a highly effective contraceptive. Prophylactic antibiotic administration around the time of induced abortion significantly reduces the risk of postoperative endometritis. Since the risk of IUD‐related infection is limited to the first…	1999	CD001327	http://dx.doi.org/10.1002/14651858.CD001327
COC150	Jawad A, Jawad I, Alwan NA, , , , , ,	Interventions using social networking sites to promote contraception in women of reproductive age	Abstract - Background Social networking sites (SNSs) have great potential as a platform for public health interventions to address the unmet need for contraception. Objectives To evaluate the effectiveness of interventions using SNSs to promote the uptake of and adherence to contraception in reproductive‐age women. Search methods We searched CENTRAL, MEDLINE, Embase, and six other databases on Ja…	2019	CD012521	http://dx.doi.org/10.1002/14651858.CD012521.pub2
COC151	Martí‐Carvajal AJ, Solà I, Peña‐Martí GE, Comunián‐Carrasco G, , , , ,	Treatment for anemia in people with AIDS	Abstract - Background Anemia is common in persons with HIV infection and is associated with poor prognosis. There is a need to assess the effects of anemia treatments, and to determine whether these interventions are beneficial. Objectives To determine the efficacy and safety of treatments for anemia in people with HIV infection and AIDS. Search methods The Cochrane Central Register of Controlled…	2011	CD004776	http://dx.doi.org/10.1002/14651858.CD004776.pub3
COC152	Barte H, Horvath TH, Rutherford GW, , , , , ,	Yellow fever vaccine for patients with HIV infection	Abstract - Background Yellow fever (YF) is an acute viral haemorrhagic disease prevalent in tropical Africa and Latin America. The World Health Organization (WHO) estimates that there are 200,000 cases of YF and 30,000 deaths worldwide annually. Treatment for YF is supportive, but a live attenuated virus vaccine is effective for preventing infection. WHO recommends immunisation for all individual…	2014	CD010929	http://dx.doi.org/10.1002/14651858.CD010929.pub2
COC153	Lutge EE, Gray A, Siegfried N, , , , , ,	The medical use of cannabis for reducing morbidity and mortality in patients with HIV/AIDS	Abstract - Background The use of cannabis (marijuana) or of its psychoactive ingredient delta‐9‐tetrahydrocannabinol (THC) as a medicine has been highly contested in many settings.There have been claims that smoked or ingested cannabis, either in its natural form or artificial form (pharmaceutically manufactured drug such as dronabinol), improves the appetites of people with AIDS, results in weig…	2013	CD005175	http://dx.doi.org/10.1002/14651858.CD005175.pub3
COC154	French R, Sorhaindo AM, Van Vliet HAAM, Mansour DD, Robinson AA, Logan S, Helmerhorst FM, Guillebaud J, Cowan FM	Progestogen‐releasing intrauterine systems versus other forms of reversible contraceptives for contraception	Abstract - Background Hormonally impregnated intrauterine systems (IUSs) add a progestogen to a non‐medicated contraceptive device to improve contraceptive action. Objectives To assess the contraceptive efficacy, tolerability and acceptability of IUSs versus other reversible contraceptive methods. Search methods Searched databases, reference lists and relevant individuals/organisations covering t…	2004	CD001776	http://dx.doi.org/10.1002/14651858.CD001776.pub2
COC155	Handford C, Tynan AM, Rackal JM, Glazier R, , , , ,	Setting and organization of care for persons living with HIV/AIDS	Abstract - Background Treating the world's 40.3 million persons currently infected with HIV/AIDS is an international responsibility that involves unprecedented organizational challenges. Key issues include whether care should be concentrated or decentralized, what type and mix of health workers are needed, and which interventions and mix of programs are best. High volume centres, case management …	2006	CD004348	http://dx.doi.org/10.1002/14651858.CD004348.pub2
COC156	Murray E, Burns J, See Tai S, Lai R, Nazareth I, , , ,	Interactive Health Communication Applications for people with chronic disease	Abstract - Background Interactive Health Communication Applications (IHCAs) are computer‐based, usually web‐based, information packages for patients that combine health information with at least one of social support, decision support, or behaviour change support. These are innovations in health care and their effects on health are uncertain. Objectives To assess the effects of IHCAs for people w…	2005	CD004274	http://dx.doi.org/10.1002/14651858.CD004274.pub4
COC157	Ashley PF, Williams CECS, Moles DR, Parry J, , , , ,	Sedation versus general anaesthesia for provision of dental treatment to patients younger than 18 years	Abstract - Background A significant proportion of children have caries requiring restorations or extractions, and some of these children will not accept this treatment under local anaesthetic. Historically this has been managed by the use of a general anaesthetic in children; however, use of sedation may lead to reduced morbidity and cost. The aim of this review was to compare the efficiency of s…	2015	CD006334	http://dx.doi.org/10.1002/14651858.CD006334.pub4
COC158	Draper BH, Morroni C, Hoffman MN, Smit JA, Beksinska ME, Hapgood JP, van der Merwe L, ,	Depot medroxyprogesterone versus Norethisterone oenanthate for long‐acting progestogenic contraception.	Abstract - Background There are two injectable progestogen‐only contraceptives (IPCs) that have been available in many countries in the world since 1983. They are both still extensively used in many developing countries, forming a large proportion of the health system's expenditure on contraception. These are depot medroxyprogesterone acetate (DMPA) and norethisterone oenanthate (NET‐EN). These a…	2006	CD005214	http://dx.doi.org/10.1002/14651858.CD005214.pub2
COC159	Scott JT, Prictor M, Harmsen M, Broom A, Entwistle VA, Sowden AJ, Watt I, ,	Interventions for improving communication with children and adolescents about a family member's cancer	Abstract - Background A diagnosis of cancer creates multiple problems for affected families, including major changes in living patterns, roles and relationships. It has not been common practice for families and health practitioners to share information with children or adolescents about a family member's cancer, or to allow them to express their feelings about this. In recent years, however, rese…	2003	CD004511	http://dx.doi.org/10.1002/14651858.CD004511
COC160	Hazell P, Mirzaie M, , , , , , ,	Tricyclic drugs for depression in children and adolescents	Abstract - Background There is a need to identify effective and safe treatments for depression in children and adolescents. While tricyclic drugs are effective in treating depression in adults, individual studies involving children and adolescents have been equivocal. Prescribing of tricyclic drugs for depression in children and adolescents is now uncommon, but an accurate estimate of their effic…	2013	CD002317	http://dx.doi.org/10.1002/14651858.CD002317.pub2
COC161	Asnani MR, Quimby KR, Bennett NR, Francis DK, , , , ,	Interventions for patients and caregivers to improve knowledge of sickle cell disease and recognition of its related complications	Abstract - Background Sickle cell disease is a group of genetic diseases which is especially prevalent in tropical and subtropical regions; however, forced migration and ongoing population movement have spread it throughout the world, with estimated birth rates reaching 0.49 per 1000 in the Americas, 0.07 per 1000 in Europe, 0.68 per 1000 in South and Southeast Asia, and 10.68 per 1000 in Africa.…	2016	CD011175	http://dx.doi.org/10.1002/14651858.CD011175.pub2
COC162	Fleeman N, Bradley PM, , , , , , ,	Care delivery and self‐management strategies for children with epilepsy	Abstract - Background In response to criticism that epilepsy care for children has little impact, healthcare professionals and administrators have developed various service models and strategies to address perceived inadequacies. Objectives To assess the effects of any specialised or dedicated intervention for epilepsy versus usual care in children with epilepsy and in their families. Search meth…	2018	CD006245	http://dx.doi.org/10.1002/14651858.CD006245.pub4
COC163	Anie KA, Green J, , , , , , ,	Psychological therapies for sickle cell disease and pain	Abstract - Background Sickle cell disease comprises a group of genetic blood disorders. It occurs when the sickle haemoglobin gene is inherited from both parents. The effects of the condition are: varying degrees of anaemia which, if severe, can reduce mobility; a tendency for small blood capillaries to become blocked causing pain in muscle and bone commonly known as 'crises'; damage to major org…	2015	CD001916	http://dx.doi.org/10.1002/14651858.CD001916.pub3
COC164	Lucas P, McIntosh K, Petticrew M, Roberts HM, Shiell A, , , ,	Financial benefits for child health and well‐being in low income or socially disadvantaged families in developed world countries	Abstract - Background A strong and consistent relationship has been observed between relative poverty and poor child health and well‐being even among rich nations. This review set out to examine evidence that additional monies provided to poor or disadvantaged families may benefit children by reducing relative poverty and thereby improving children's health, well‐being and educational attainment.…	2008	CD006358	http://dx.doi.org/10.1002/14651858.CD006358.pub2
COC165	Barlow J, Smailagic N, Bennett C, Huband N, Jones H, Coren E, , ,	Individual and group based parenting programmes for improving psychosocial outcomes for teenage parents and their children	Abstract - Background Parenting programmes are a potentially important means of supporting teenage parents and improving outcomes for their children, and parenting support is a priority across most Western countries. This review updates the previous version published in 2001. Objectives To examine the effectiveness of parenting programmes in improving psychosocial outcomes for teenage parents and…	2011	CD002964	http://dx.doi.org/10.1002/14651858.CD002964.pub2
COC166	de Bastos M, Stegeman BH, Rosendaal FR, Van Hylckama Vlieg A, Helmerhorst FM, Stijnen T, Dekkers OM, ,	Combined oral contraceptives: venous thrombosis	Abstract - Background Combined oral contraceptive (COC) use has been associated with venous thrombosis (VT) (i.e., deep venous thrombosis and pulmonary embolism). The VT risk has been evaluated for many estrogen doses and progestagen types contained in COC but no comprehensive comparison involving commonly used COC is available. Objectives To provide a comprehensive overview of the risk of venous…	2014	CD010813	http://dx.doi.org/10.1002/14651858.CD010813.pub2
COC167	Pratt BM, Woolfenden S, , , , , , ,	Interventions for preventing eating disorders in children and adolescents	Abstract - Background Eating disorders represent an extremely difficult, time‐consuming and costly condition to treat. Being young, female, and dieting are some of the few identified risk factors that have been reliably linked to the development of eating disorders. There is currently limited evidence in the published literature to suggest that any particular type of program is effective in preve…	2002	CD002891	http://dx.doi.org/10.1002/14651858.CD002891
COC168	Waters E, de Silva‐Sanigorski A, Burford BJ, Brown T, Campbell KJ, Gao Y, Armstrong R, Prosser L, Summerbell CD	Interventions for preventing obesity in children	Abstract - Background Prevention of childhood obesity is an international public health priority given the significant impact of obesity on acute and chronic diseases, general health, development and well‐being. The international evidence base for strategies that governments, communities and families can implement to prevent obesity, and promote health, has been accumulating but remains unclear. …	2011	CD001871	http://dx.doi.org/10.1002/14651858.CD001871.pub3
COC169	Kulier R, O'Brien P, Helmerhorst FM, Usher‐Patel M, d'Arcangues C, , , ,	Copper containing, framed intra‐uterine devices for contraception	Abstract - Background Intrauterine devices (IUD) are safe and effective methods of long term reversible contraception. The design, and copper content as well as placement of the copper on IUDs could affect their effectiveness and side‐effect profile. Objectives We compared different copper IUDs for their effectiveness and side effects. Search methods Multiple electronic databases were searched wi…	2007	CD005347	http://dx.doi.org/10.1002/14651858.CD005347.pub3
COC170	Mead E, Atkinson G, Richter B, Metzendorf MI, Baur L, Finer N, Corpeleijn E, O'Malley C, Ells LJ	Drug interventions for the treatment of obesity in children and adolescents	Abstract - Background Child and adolescent obesity has increased globally, and can be associated with significant short‐ and long‐term health consequences. Objectives To assess the efficacy of drug interventions for the treatment of obesity in children and adolescents. Search methods We searched CENTRAL , MEDLINE, Embase, PubMed (subsets not available on Ovid), LILACS as well as the trial registe…	2016	CD012436	http://dx.doi.org/10.1002/14651858.CD012436
COC171	Halliday HL, Ehrenkranz RA, Doyle LW, , , , , ,	Moderately early (7‐14 days) postnatal corticosteroids for preventing chronic lung disease in preterm infants	Abstract - Background Corticosteroids have been used late in the neonatal period to treat chronic lung disease (CLD) in preterm babies, and early to try to prevent it. CLD is likely to be the result of persisting inflammation in the lung and the use of powerful anti‐inflammatory drugs like dexamethasone has some rationale. Early use tends to be associated with increased adverse effects so that st…	2003	CD001144	http://dx.doi.org/10.1002/14651858.CD001144
COC172	Woolfenden S, Williams KJ, Peat J, , , , , ,	Family and parenting interventions in children and adolescents with conduct disorder and delinquency aged 10‐17	Abstract - Background Conduct disorder and delinquency are significant problems for children and adolescents and their families, with the potential to consume much of the resources of the health, social care and juvenile justice systems. A number of family and parenting interventions have been recommended and are used for these conditions. The aim of this review was to determine if these interven…	2001	CD003015	http://dx.doi.org/10.1002/14651858.CD003015
COC173	Garcia‐Casal MN, Peña‐Rosas JP, De‐Regil LM, Gwirtz JA, Pasricha SR, , , ,	Fortification of maize flour with iron for controlling anaemia and iron deficiency in populations	Abstract - Background Approximately 800 million women and children have anaemia, a condition thought to cause almost 9% of the global burden of years lived with disability. Around half this burden could be amenable to interventions that involve the provision of iron. Maize (corn) is one of the world's most important cereal grains and is cultivated across most of the globe. Several programmes arou…	2018	CD010187	http://dx.doi.org/10.1002/14651858.CD010187.pub2
COC174	Mytton JA, DiGuiseppi C, Gough D, Taylor RS, Logan S, , , ,	School‐based secondary prevention programmes for preventing violence	Abstract - Background Early aggressive behaviour is a risk factor for later violence and criminal behaviour. Despite over 20 years of violence prevention interventions being delivered in the school setting, questions remain regarding the effectiveness of different interventions for children exhibiting aggressive behaviour. Objectives To examine the effect of school based violence prevention progr…	2006	CD004606	http://dx.doi.org/10.1002/14651858.CD004606.pub2
COC175	Beecham E, Candy B, Howard R, McCulloch R, Laddie J, Rees H, Vickerstaff V, Bluebond‐Langner M, Jones L	Pharmacological interventions for pain in children and adolescents with life‐limiting conditions	Abstract - Background Pain is one of the most common symptoms in children and young people (CYP) with life‐limiting conditions (LLCs) which include a wide range of diagnoses including cancer. The current literature indicates that pain is not well managed, however the evidence base to guide clinicians is limited. There is a clear need for evidence from a systematic review to inform prescribing. Ob…	2015	CD010750	http://dx.doi.org/10.1002/14651858.CD010750.pub2
COC176	Lethaby A, Wise MR, Weterings MAJ, Bofill Rodriguez M, Brown J, , , ,	Combined hormonal contraceptives for heavy menstrual bleeding	Abstract - Background Menorrhagia or heavy menstrual bleeding (HMB) is an excessive blood loss that impairs a woman's quality of life, either physical, emotional, social or material. It is benign and not associated with pregnancy or any other gynaecological or systemic disease. Medical treatments used to reduce excessive menstrual blood loss (MBL) include prostaglandin synthetase inhibitors, anti…	2019	CD000154	http://dx.doi.org/10.1002/14651858.CD000154.pub3
COC177	Farne HA, Wilson A, Powell C, Bax L, Milan SJ, , , ,	Anti‐IL5 therapies for asthma	Abstract - Background This review is the first update of a previously published review in The Cochrane Library (Issue 7, 2015). Interleukin‐5 (IL‐5) is the main cytokine involved in the activation of eosinophils, which cause airway inflammation and are a classic feature of asthma. Monoclonal antibodies targeting IL‐5 or its receptor (IL‐5R) have been developed, with recent studies suggesting that…	2017	CD010834	http://dx.doi.org/10.1002/14651858.CD010834.pub3
COC178	Danso‐Appiah A, Olliaro PL, Donegan S, Sinclair D, Utzinger J, , , ,	Drugs for treating Schistosoma mansoni infection	Abstract - Background Schistosoma mansoni is a parasitic infection common in the tropics and sub‐tropics. Chronic and advanced disease includes abdominal pain, diarrhoea, blood in the stool, liver cirrhosis, portal hypertension, and premature death. Objectives To evaluate the effects of antischistosomal drugs, used alone or in combination, for treating S. mansoni infection. Search methods We sear…	2013	CD000528	http://dx.doi.org/10.1002/14651858.CD000528.pub2
COC179	Ducharme FM, Ni Chroinin M, Greenstone I, Lasserson TJ, , , , ,	Addition of long‐acting beta2‐agonists to inhaled corticosteroids versus same dose inhaled corticosteroids for chronic asthma in adults and children	Abstract - Background Long‐acting inhaled ß 2 ‐adrenergic agonists (LABAs) are recommended as 'add‐on' medication to inhaled corticosteroids (ICS) in the maintenance therapy of asthmatic adults and children aged two years and above. Objectives To quantify in asthmatic patients the safety and efficacy of the addition of LABAs to ICS in patients insufficiently controlled on ICS alone. Search method…	2010	CD005535	http://dx.doi.org/10.1002/14651858.CD005535.pub2
COC180	Hasnat MJ, Rice JE, , , , , , ,	Intrathecal baclofen for treating spasticity in children with cerebral palsy	Abstract - Background Cerebral palsy is a disorder of movement and posture arising from a non‐progressive lesion in the developing brain. Spasticity, a disorder of increased muscle tone, is the most common motor difficulty and is associated with activity limitation to varying degrees in mobility and self care. Oral baclofen, a gamma‐aminobutyric acid (GABA) agonist, has been used in oral form to …	2015	CD004552	http://dx.doi.org/10.1002/14651858.CD004552.pub2
COC181	Brown J, Grzeskowiak L, Williamson K, Downie MR, Crowther CA, , , ,	Insulin for the treatment of women with gestational diabetes	Abstract - Background Gestational diabetes mellitus (GDM) is associated with short‐ and long‐term complications for the mother and her infant. Women who are unable to maintain their blood glucose concentration within pre‐specified treatment targets with diet and lifestyle interventions will require anti‐diabetic pharmacological therapies. This review explores the safety and effectiveness of insul…	2017	CD012037	http://dx.doi.org/10.1002/14651858.CD012037.pub2
COC182	Hatt SR, Wang X, Holmes JM, , , , , ,	Interventions for dissociated vertical deviation	Abstract - Background The term "strabismus" describes misalignment of the eyes. One or both eyes may deviate inward, outward, upward, or downward. Dissociated vertical deviation (DVD) is a well‐recognized type of upward drifting of one or both eyes, which can occur in children or adults. DVD often develops in the context of infantile‐ or childhood‐onset horizontal strabismus, either esotropia (in…	2015	CD010868	http://dx.doi.org/10.1002/14651858.CD010868.pub2
COC183	Hirsch LE, Pringsheim T, , , , , , ,	Aripiprazole for autism spectrum disorders (ASD)	Abstract - Background Autism spectrum disorders (ASD) include autistic disorder, Asperger's disorder and pervasive developmental disorder ‐ not otherwise specified (PDD‐NOS). Antipsychotics have been used as a medication intervention for irritability related to ASD. Aripiprazole, a third‐generation, atypical antipsychotic, is a relatively new drug that has a unique mechanism of action different f…	2016	CD009043	http://dx.doi.org/10.1002/14651858.CD009043.pub3
COC184	Abdel‐Aleem H, d'Arcangues C, Vogelsong KM, Gaffield ML, Gülmezoglu AM, , , ,	Treatment of vaginal bleeding irregularities induced by progestin only contraceptives	Abstract - Background Despite their high effectiveness, progestin‐only contraceptives are considered less than ideal by the many women who experience irregular vaginal bleeding when using them. Current treatments to control these bleeding problems are not sufficiently effective. Objectives We evaluated preventive and therapeutic approaches to normalise bleeding irregularities associated with the …	2013	CD003449	http://dx.doi.org/10.1002/14651858.CD003449.pub5
COC185	Ori R, Amos T, Bergman H, Soares‐Weiser K, Ipser JC, Stein DJ, , ,	Augmentation of cognitive and behavioural therapies (CBT) with d‐cycloserine for anxiety and related disorders	Abstract - Background A significant number of patients who suffer with anxiety and related disorders (that is post‐traumatic stress disorder (PTSD), social anxiety disorder (SAnD), panic disorder with or without agoraphobia (PD), specific phobia (SPh) and obsessive compulsive disorder (OCD)) fail to respond optimally to first‐line treatment with medication or cognitive and behavioural therapies. …	2015	CD007803	http://dx.doi.org/10.1002/14651858.CD007803.pub2
COC186	Macdonald G, Turner W, , , , , , ,	Treatment Foster Care for improving outcomes in children and young people	Abstract - Background Treatment foster care (TFC) is a foster family‐based intervention that aims to provide young people (and, where appropriate, their families) with a tailored programme designed to effect positive changes in their lives. TFC was designed specifically to cater for the needs of children whose difficulties or circumstances place them at risk of multiple placements and/or more res…	2008	CD005649	http://dx.doi.org/10.1002/14651858.CD005649.pub2
COC187	Chauhan BF, Ducharme FM, , , , , , ,	Addition to inhaled corticosteroids of long‐acting beta2‐agonists versus anti‐leukotrienes for chronic asthma	Abstract - Background Asthma patients who continue to experience symptoms despite taking regular inhaled corticosteroids (ICS) represent a management challenge. Long‐acting beta2‐agonists (LABA) and anti‐leukotrienes (LTRA) are two treatment options that could be considered as add‐on therapy to ICS. Objectives To compare the safety and efficacy of adding LABA versus LTRA to the treatment regimen …	2014	CD003137	http://dx.doi.org/10.1002/14651858.CD003137.pub5
COC188	Minozzi S, Amato L, Bellisario C, Ferri M, Davoli M, , , ,	Maintenance agonist treatments for opiate‐dependent pregnant women	Abstract - Background The prevalence of opiate use among pregnant women can range from 1% to 2% to as high as 21%. Heroin crosses the placenta and pregnant, opiate‐dependent women experience a six‐fold increase in maternal obstetric complications such as low birth weight, toxaemia, third trimester bleeding, malpresentation, puerperal morbidity, fetal distress and meconium aspiration. Neonatal com…	2013	CD006318	http://dx.doi.org/10.1002/14651858.CD006318.pub3
COC189	Kew KM, Cates CJ, , , , , , ,	Home telemonitoring and remote feedback between clinic visits for asthma	Abstract - Background Asthma is a chronic disease that causes reversible narrowing of the airways due to bronchoconstriction, inflammation and mucus production. Asthma continues to be associated with significant avoidable morbidity and mortality. Self management facilitated by a healthcare professional is important to keep symptoms controlled and to prevent exacerbations. Telephone and Internet t…	2016	CD011714	http://dx.doi.org/10.1002/14651858.CD011714.pub2
COC190	Venekamp RP, Javed F, van Dongen TMA, Waddell A, Schilder AGM, , , ,	Interventions for children with ear discharge occurring at least two weeks following grommet (ventilation tube) insertion	Abstract - Background Ear discharge (otorrhoea) is common in children with grommets (ventilation/tympanostomy tubes); the proportion of children developing discharge ranges from 25% to 75%. The most common treatment strategies include oral broad‐spectrum antibiotics, antibiotic eardrops or those containing a combination of antibiotic(s) and a corticosteroid, and initial observation. Important dri…	2016	CD011684	http://dx.doi.org/10.1002/14651858.CD011684.pub2
COC191	Zani B, Gathu M, Donegan S, Olliaro PL, Sinclair D, , , ,	Dihydroartemisinin‐piperaquine for treating uncomplicated Plasmodium falciparum malaria	Abstract - Background The World Health Organization (WHO) recommends Artemisinin‐based Combination Therapy (ACT) for treating uncomplicated Plasmodium falciparum malaria. This review aims to assist the decision‐making of malaria control programmes by providing an overview of the relative effects of dihydroartemisinin‐piperaquine (DHA‐P) versus other recommended ACTs. Objectives To evaluate the ef…	2014	CD010927	http://dx.doi.org/10.1002/14651858.CD010927
COC192	van Zuuren EJ, Fedorowicz Z, Carter B, Pandis N, , , , ,	Interventions for hirsutism (excluding laser and photoepilation therapy alone)	Abstract - Background Hirsutism occurs in 5% to 10% of women of reproductive age when there is excessive terminal hair growth in androgen‐sensitive areas (male pattern). It is a distressing disorder with a major impact on quality of life. The most common cause is polycystic ovary syndrome. There are many treatment options, but it is not clear which are most effective. Objectives To assess the eff…	2015	CD010334	http://dx.doi.org/10.1002/14651858.CD010334.pub2
COC193	Lerch C, Meissner T, , , , , , ,	Interventions for the prevention of nutritional rickets in term born children	Abstract - Background Nutritional rickets is a disease of growing children leading to bone deformities, bone pain, convulsions or delayed motor development. Today, high‐incidence of nutritional rickets is mainly found in low‐income countries. Objectives To assess the effects of various interventions on the prevention of nutritional rickets in term born children. Search methods Studies were obtain…	2007	CD006164	http://dx.doi.org/10.1002/14651858.CD006164.pub2
COC194	Moraa I, Sturman N, McGuire TM, van Driel ML, , , , ,	Heliox for croup in children	Abstract - Background Croup is an acute viral respiratory infection with upper airway mucosal inflammation that may cause respiratory distress. Most cases are mild. Moderate to severe croup may require treatment with corticosteroids (from which benefits are often delayed) and nebulised epinephrine (adrenaline) (which may be short‐lived and can cause dose‐related adverse effects including tachycar…	2018	CD006822	http://dx.doi.org/10.1002/14651858.CD006822.pub5
COC195	Whitelaw A, Brion LP, Kennedy CR, Odd D, , , , ,	Diuretic therapy for newborn infants with posthemorrhagic ventricular dilatation	Abstract - Background Intraventricular hemorrhage remains a serious complication of premature birth and post‐hemorrhagic hydrocephalus still has no satisfactory treatment. Acetazolamide and furosemide, which both reduce the production of cerebrospinal fluid, have been suggested as non‐invasive therapies to reduce hydrocephalus and the need for ventriculo‐peritoneal (V‐P) shunting. Objectives To d…	2001	CD002270	http://dx.doi.org/10.1002/14651858.CD002270
COC196	Abdelghaffar S, Attia AM, , , , , , ,	Metformin added to insulin therapy for type 1 diabetes mellitus in adolescents	Abstract - Background In adolescents with type 1 diabetes, insulin resistance likely plays a role in the deterioration of metabolic control. In type 1 diabetes, addition of metformin to insulin therapy, to improve insulin sensitivity, has been assessed in a few trials involving few patients or in uncontrolled studies of short duration. No systematic reviews are available up to date to summarize t…	2009	CD006691	http://dx.doi.org/10.1002/14651858.CD006691.pub2
COC197	Kloukos D, Fudalej P, Sequeira‐Byron P, Katsaros C, , , , ,	Maxillary distraction osteogenesis versus orthognathic surgery for cleft lip and palate patients	Abstract - Background Cleft lip and palate is one of the most common birth defects and can cause difficulties with feeding, speech and hearing, as well as psychosocial problems. Treatment of orofacial clefts is prolonged; it typically commences after birth and lasts until the child reaches adulthood or even into adulthood. Residual deformities, functional disturbances, or both, are frequently see…	2018	CD010403	http://dx.doi.org/10.1002/14651858.CD010403.pub3
COC198	Pega F, Liu SY, Walter S, Lhachimi SK, , , , ,	Unconditional cash transfers for assistance in humanitarian disasters: effect on use of health services and health outcomes in low‐ and middle‐income countries	Abstract - Background Unconditional cash transfers (UCTs) are a common social protection intervention that increases income, a key social determinant of health, in disaster contexts in low‐ and middle‐income countries (LMICs). Objectives To assess the effects of UCTs in improving health services use, health outcomes, social determinants of health, health care expenditure, and local markets and in…	2015	CD011247	http://dx.doi.org/10.1002/14651858.CD011247.pub2
COC199	Kew KM, Carr R, Donovan T, Gordon M, , , , ,	Asthma education for school staff	Abstract - Background Teachers and school staff should be competent in managing asthma in schools. Demonstrated low levels of asthma knowledge mean that staff may not know how best to protect a child with asthma in their care, or may fail to take appropriate action in the event of a serious attack. Education about asthma could help to improve this knowledge and lead to better asthma outcomes for …	2017	CD012255	http://dx.doi.org/10.1002/14651858.CD012255.pub2
COC200	Ganaie MB, Munavvar M, Gordon M, Lim HF, Evans DJW, , , ,	Patient‐ and parent‐initiated oral steroids for asthma exacerbations	Abstract - Background Asthma is a chronic inflammatory disease of the airways affecting an estimated 334 million people worldwide. During severe exacerbations, patients may need to attend a medical centre or hospital emergency department for treatment with systemic corticosteroids, which can be administered intravenously or orally. Some people with asthma are prescribed oral corticosteroids (OCS)…	2016	CD012195	http://dx.doi.org/10.1002/14651858.CD012195.pub2
COC201	Griffith RJ, Jordan V, Herd D, Reed PW, Dalziel SR, , , ,	Vapocoolants (cold spray) for pain treatment during intravenous cannulation	Abstract - Background Intravenous cannulation is a painful procedure that can provoke anxiety and stress. Injecting local anaesthetic can provide analgesia at the time of cannulation, but it is a painful procedure. Topical anaesthetic creams take between 30 and 90 minutes to produce an effect. A quicker acting analgesic allows more timely investigation and treatment. Vapocoolants have been used i…	2016	CD009484	http://dx.doi.org/10.1002/14651858.CD009484.pub2
COC202	Winokur M, Holtan A, Batchelder KE, , , , , ,	Kinship care for the safety, permanency, and well‐being of children removed from the home for maltreatment	Abstract - Background Every year a large number of children around the world are removed from their homes because they are maltreated. Child welfare agencies are responsible for placing these children in out‐of‐home settings that will facilitate their safety, permanency, and well‐being. However, children in out‐of‐home placements typically display more educational, behavioural, and psychological …	2014	CD006546	http://dx.doi.org/10.1002/14651858.CD006546.pub3
COC203	Green J, Gilchrist FJ, Carroll W, , , , , ,	Interventions for preventing distal intestinal obstruction syndrome (DIOS) in cystic fibrosis	Abstract - Background Cystic fibrosis (CF) is the most common, life‐limiting, genetically inherited disease. It affects multiple organs, particularly the respiratory system. However, gastrointestinal problems such as constipation and distal intestinal obstruction syndrome (DIOS) are also important and well‐recognised complications in CF. They share similar symptoms e.g. bloating, abdominal pain, …	2018	CD012619	http://dx.doi.org/10.1002/14651858.CD012619.pub2
COC204	Jordan J, Rose L, Dainty KN, Noyes J, Blackwood B, , , ,	Factors that impact on the use of mechanical ventilation weaning protocols in critically ill adults and children: a qualitative evidence‐synthesis	Abstract - Background Prolonged mechanical ventilation is associated with a longer intensive care unit (ICU) length of stay and higher mortality. Consequently, methods to improve ventilator weaning processes have been sought. Two recent Cochrane systematic reviews in ICU adult and paediatric populations concluded that protocols can be effective in reducing the duration of mechanical ventilation, …	2016	CD011812	http://dx.doi.org/10.1002/14651858.CD011812.pub2
COC205	Chong LY, Clarkson JE, Dobbyn‐Ross L, Bhakta S, , , , ,	Slow‐release fluoride devices for the control of dental decay	Abstract - Background Slow‐release fluoride devices have been investigated as a potentially cost‐effective method of reducing dental caries in people with high risk of disease. This is the second update of the Cochrane Review first published in 2006 and previously updated in 2014. Objectives To evaluate the effectiveness and safety of different types of slow‐release fluoride devices on preventing…	2018	CD005101	http://dx.doi.org/10.1002/14651858.CD005101.pub4
COC206	Jefferson T, Jones MA, Doshi P, Del Mar CB, Hama R, Thompson MJ, Spencer EA, Onakpoya IJ, Mahtani KR, Nunan D, et al	Neuraminidase inhibitors for preventing and treating influenza in adults and children	Abstract - Background Neuraminidase inhibitors (NIs) are stockpiled and recommended by public health agencies for treating and preventing seasonal and pandemic influenza. They are used clinically worldwide. Objectives To describe the potential benefits and harms of NIs for influenza in all age groups by reviewing all clinical study reports of published and unpublished randomised, placebo‐controll…	2014	CD008965	http://dx.doi.org/10.1002/14651858.CD008965.pub4
COC207	Crossingham I, Evans DJW, Halcovitch NR, Marsden PA, , , , ,	Stepping down the dose of inhaled corticosteroids for adults with asthma	Abstract - Background Asthma is a condition of the airways affecting more than 300 million adults and children worldwide. National and international guidelines recommend titrating up the dose of inhaled corticosteroids (ICS) to gain symptom control at the lowest possible dose because long‐term use of higher doses of ICS carries a risk of systemic adverse events. For patients whose asthma symptoms…	2017	CD011802	http://dx.doi.org/10.1002/14651858.CD011802.pub2
COC208	Palmer SC, Saglimbene V, Craig JC, Navaneethan SD, Strippoli GFM, , , ,	Darbepoetin for the anaemia of chronic kidney disease	Abstract - Background Erythropoiesis‐stimulating agents are used to treat anaemia in people with chronic kidney disease (CKD). Several agents are available including epoetin alfa or beta as well as agents with a longer duration of action, darbepoetin alfa and methoxy polyethylene glycol‐epoetin beta. Objectives To assess the benefits and harms of darbepoetin alfa to treat anaemia in adults and ch…	2014	CD009297	http://dx.doi.org/10.1002/14651858.CD009297.pub2
COC209	Young MK, Cripps AW, Nimmo GR, van Driel ML, , , , ,	Post‐exposure passive immunisation for preventing rubella and congenital rubella syndrome	Abstract - Background Control of rubella is desired because infection in early pregnancy can result in miscarriage, foetal death or congenital abnormality. Primary studies examining the effectiveness of immunoglobulins for post‐exposure prophylaxis of rubella have small sample sizes and varying results. National public health recommendations suggest a degree of effectiveness. Objectives To assess…	2015	CD010586	http://dx.doi.org/10.1002/14651858.CD010586.pub2
COC210	Rensen N, Gemke RJBJ, van Dalen EC, Rotteveel J, Kaspers GJL, , , ,	Hypothalamic‐pituitary‐adrenal (HPA) axis suppression after treatment with glucocorticoid therapy for childhood acute lymphoblastic leukaemia	Abstract - Background Glucocorticoids play a major role in the treatment of acute lymphoblastic leukaemia (ALL). However, supraphysiological doses can suppress the hypothalamic‐pituitary‐adrenal (HPA) axis. HPA axis suppression resulting in reduced cortisol response may cause an impaired stress response and an inadequate host defence against infection, which remain a cause of morbidity and death.…	2017	CD008727	http://dx.doi.org/10.1002/14651858.CD008727.pub4
COC211	Bizzarro M, Gross I, Barbosa FT, , , , , ,	Inhaled nitric oxide for the postoperative management of pulmonary hypertension in infants and children with congenital heart disease.	Nitric oxide (NO) is a prevalent molecule in humans that is responsible for many physiologic activities including pulmonary vasodilation. An exogenous, inhaled form (iNO) exists that mimics this action without affecting systemic blood pressure. This therapy has been implemented in the treatment of pulmonary hypertension. This review examines the efficacy of iNO in the postoperative management of …		CD005055
COC212	Kew KM, Quinn M, Quon BS, Ducharme FM, , , , ,	Increased versus stable doses of inhaled corticosteroids for exacerbations of chronic asthma in adults and children	Abstract - Background People with asthma may experience exacerbations or "attacks" during which their symptoms worsen and additional treatment is required. Written action plans may advocate doubling the dose of inhaled steroids in the early stages of an asthma exacerbation to reduce the severity of the attack and to prevent the need for oral steroids or hospital admission. Objectives To compare t…	2016	CD007524	http://dx.doi.org/10.1002/14651858.CD007524.pub4
COC213	Kirkland SW, Cross E, Campbell S, Villa‐Roel C, Rowe BH, , , ,	Intramuscular versus oral corticosteroids to reduce relapses following discharge from the emergency department for acute asthma	Abstract - Background Acute asthma is a common cause of presentations to acute care centres, such as the emergency department (ED), and while the majority of patients can be discharged, relapse requiring additional medical care is common. Systemic corticosteroids are a major part in the treatment of moderate to severe acute asthma; however, there is no clear evidence regarding the most effective …	2018	CD012629	http://dx.doi.org/10.1002/14651858.CD012629.pub2
COC214	Norhayati MN, Ho JJ, Azman MY, , , , , ,	Influenza vaccines for preventing acute otitis media in infants and children	Abstract - Background Acute otitis media (AOM) is one of the most common infectious diseases in children. It has been reported that 64% of infants have an episode of AOM by the age of six months and 86% by one year. Although most cases of AOM are due to bacterial infection, it is commonly triggered by a viral infection. In most children AOM is self limiting, but it does carry a risk of complicati…	2017	CD010089	http://dx.doi.org/10.1002/14651858.CD010089.pub3
COC215	Wahabi HA, Fayed AA, Esmaeil SA, Bahkali KH, , , , ,	Progestogen for treating threatened miscarriage	Abstract - Background Miscarriage is a common complication encountered during pregnancy. It is defined as spontaneous pregnancy loss before 20 weeks' gestation. Progesterone's physiological role is to prepare the uterus for the implantation of the embryo, enhance uterine quiescence and suppress uterine contractions, hence, it may play a role in preventing rejection of the embryo. Inadequate secre…	2018	CD005943	http://dx.doi.org/10.1002/14651858.CD005943.pub5
COC216	Newmann SJ, Dalve‐Endres A, Diedrich JT, Steinauer JE, Meckstroth K, Drey EA, , ,	Cervical preparation for second trimester dilation and evacuation	Abstract - Background Abortion during the second trimester of pregnancy accounts for 10‐15% of abortions performed worldwide. Dilation and evacuation (D&E) is the preferred method of second‐trimester abortion in most parts of the developed world. Cervical preparation is recommended for dilation and curettage (D&C) after 12 weeks gestation and is standard practice for D&E beyond 14 weeks gestation…	2010	CD007310	http://dx.doi.org/10.1002/14651858.CD007310.pub2
COC217	Nevitt SJ, Thornton J, Murray CS, Dwyer T, , , , ,	Inhaled mannitol for cystic fibrosis	Abstract - Background Several agents are used to clear secretions from the airways of people with cystic fibrosis. Mannitol increases mucociliary clearance, but its exact mechanism of action is unknown. The dry powder formulation of mannitol may be more convenient and easier to use compared with established agents which require delivery via a nebuliser. Phase III trials of inhaled dry powder mann…	2018	CD008649	http://dx.doi.org/10.1002/14651858.CD008649.pub3
COC218	Somaraju UR, Solis‐Moya A, , , , , , ,	Pancreatic enzyme replacement therapy for people with cystic fibrosis	Abstract - Background Most people with cystic fibrosis (80% to 90%) need pancreatic enzyme replacement therapy to prevent malnutrition. Enzyme preparations need to be taken whenever food is taken, and the dose needs to be adjusted according to the food consumed. A systematic review on the efficacy and safety of pancreatic enzyme replacement therapy is needed to guide clinical practice, as there i…	2016	CD008227	http://dx.doi.org/10.1002/14651858.CD008227.pub3
COC219	Lazzerini M, Wanzira H, , , , , , ,	Oral zinc for treating diarrhoea in children	Abstract - Background In developing countries, diarrhoea causes around 500,000 child deaths annually. Zinc supplementation during acute diarrhoea is currently recommended by the World Health Organization (WHO) and the United Nations Children's Fund (UNICEF). Objectives To evaluate oral zinc supplementation for treating children with acute or persistent diarrhoea. Search methods We searched the Co…	2016	CD005436	http://dx.doi.org/10.1002/14651858.CD005436.pub5
COC220	Yaacob M, Worthington HV, Deacon SA, Deery C, Walmsley AD, Robinson PG, Glenny AM, ,	Powered versus manual toothbrushing for oral health	Abstract - Background Removing dental plaque may play a key role maintaining oral health. There is conflicting evidence for the relative merits of manual and powered toothbrushing in achieving this. This is an update of a Cochrane review first published in 2003, and previously updated in 2005. Objectives To compare manual and powered toothbrushes in everyday use, by people of any age, in relation…	2014	CD002281	http://dx.doi.org/10.1002/14651858.CD002281.pub3
COC221	Valentín‐Gudiol M, Mattern‐Baxter K, Girabent‐Farrés M, Bagur‐Calafat C, Hadders‐Algra M, Angulo‐Barroso RM, , ,	Treadmill interventions in children under six years of age at risk of neuromotor delay	Abstract - Background Delayed motor development may occur in children with Down syndrome, cerebral palsy, general developmental delay or children born preterm. It limits the child's exploration of the environment and can hinder cognitive and social‐emotional development. Literature suggests that task‐specific training, such as locomotor treadmill training, facilitates motor development. Objective…	2017	CD009242	http://dx.doi.org/10.1002/14651858.CD009242.pub3
COC222	Askie LM, Darlow BA, Davis PG, Finer N, Stenson B, Vento M, Whyte R, ,	Effects of targeting lower versus higher arterial oxygen saturations on death or disability in preterm infants	Abstract - Background The use of supplemental oxygen in the care of extremely preterm infants has been common practice since the 1940s. Despite this, there is little agreement regarding which oxygen saturation (SpO₂) ranges to target to maximise short‐ or long‐term growth and development, while minimising harms. There are two opposing concerns. Lower oxygen levels (targeting SpO₂ at 90% or less) …	2017	CD011190	http://dx.doi.org/10.1002/14651858.CD011190.pub2
COC223	Lewis R, Bagnall AM, Leitner M, , , , , ,	Sertindole for schizophrenia	Abstract - Background Sertindole is an atypical antipsychotic, which is thought to give a lower incidence of extrapyramidal side effects at clinically effective doses than typical antipsychotic drugs. In December 1998, Lundbeck Ltd., the manufacturers of sertindole, voluntarily suspended the availability of the drug due to concerns about cardiac arrhythmia and sudden cardiac death associated with…	2005	CD001715	http://dx.doi.org/10.1002/14651858.CD001715.pub2
COC224	Gibson PG, Powell H, Wilson A, Abramson MJ, Haywood P, Bauman A, Hensley MJ, Walters EH, Roberts JJL	Self‐management education and regular practitioner review for adults with asthma	Abstract - Background A key component of many asthma management guidelines is the recommendation for patient education and regular medical review. A number of controlled trials have been conducted to measure the effectiveness of asthma education programmes. These programmes improve patient knowledge, but their impact on health outcomes is less well established. This review was conducted to examin…	2002	CD001117	http://dx.doi.org/10.1002/14651858.CD001117
COC225	McCall EM, Alderdice F, Halliday HL, Vohra S, Johnston L, , , ,	Interventions to prevent hypothermia at birth in preterm and/or low birth weight infants	Abstract - Background Newborn admission temperature is a strong predictor of outcomes across all gestations. Hypothermia immediately after birth remains a worldwide issue and, if prolonged, is associated with harm. Keeping preterm infants warm is difficult even when recommended routine thermal care guidelines are followed in the delivery room. Objectives To assess the efficacy and safety of inter…	2018	CD004210	http://dx.doi.org/10.1002/14651858.CD004210.pub5
COC226	Stevens B, Yamada J, Ohlsson A, Haliburton S, Shorkey A, , , ,	Sucrose for analgesia in newborn infants undergoing painful procedures	Abstract - Background Administration of oral sucrose with and without non‐nutritive sucking is the most frequently studied non‐pharmacological intervention for procedural pain relief in neonates. Objectives To determine the efficacy, effect of dose, method of administration and safety of sucrose for relieving procedural pain in neonates as assessed by validated composite pain scores, physiologica…	2016	CD001069	http://dx.doi.org/10.1002/14651858.CD001069.pub5
COC227	Witter S, Fretheim A, Kessy FL, Lindahl AK, , , , ,	Paying for performance to improve the delivery of health interventions in low‐ and middle‐income countries	Abstract - Background There is a growing interest in paying for performance as a means to align the incentives of health workers and health providers with public health goals. However, there is currently a lack of rigorous evidence on the effectiveness of these strategies in improving health care and health, particularly in low‐ and middle‐income countries. Moreover, paying for performance is a c…	2012	CD007899	http://dx.doi.org/10.1002/14651858.CD007899.pub2
COC228	DiGuiseppi C, Goss CW, Higgins JPT, , , , , ,	Interventions for promoting smoke alarm ownership and function	Abstract - Background Globally, fire‐related burns and smoke inhalation accounted for 238,000 deaths in 2000, a rate of 3.9 deaths/100,000, with children and young persons aged less than 44 years accounting for the highest proportion of deaths. Smoke alarm ownership has been associated with a reduced risk of residential fire death. Objectives We evaluated interventions to promote residential smok…	2001	CD002246	http://dx.doi.org/10.1002/14651858.CD002246
COC229	Agnihotry A, Fedorowicz Z, Nasser M, , , , , ,	Adhesively bonded versus non‐bonded amalgam restorations for dental caries	Abstract - Background Dental caries (tooth decay) is one of the commonest diseases which afflicts mankind, and has been estimated to affect up to 80% of people in high‐income countries. Caries adversely affects and progressively destroys the tissues of the tooth, including the dental pulp (nerve), leaving teeth unsightly, weakened and with impaired function. The treatment of lesions of dental car…	2016	CD007517	http://dx.doi.org/10.1002/14651858.CD007517.pub3
COC230	East CE, Biro MA, Fredericks S, Lau R, , , , ,	Support during pregnancy for women at increased risk of low birthweight babies	Abstract - Background Studies consistently show a relationship between social disadvantage and low birthweight. Many countries have programmes offering special assistance to women thought to be at risk for giving birth to a low birthweight infant. These programmes, collectively referred to in this review as additional social support, may include emotional support, which gives a person a feeling o…	2019	CD000198	http://dx.doi.org/10.1002/14651858.CD000198.pub3
COC231	Meekums B, Karkou V, Nelson EA, , , , , ,	Dance movement therapy for depression	Abstract - Background Depression is a debilitating condition affecting more than 350 million people worldwide ( WHO 2012 ) with a limited number of evidence‐based treatments. Drug treatments may be inappropriate due to side effects and cost, and not everyone can use talking therapies.There is a need for evidence‐based treatments that can be applied across cultures and with people who find it diff…	2015	CD009895	http://dx.doi.org/10.1002/14651858.CD009895.pub2
COC232	Jones C, Hacker D, Xia J, Meaden A, Irving CB, Zhao S, Chen J, Shi C,	Cognitive behavioural therapy plus standard care versus standard care for people with schizophrenia	Abstract - Background Cognitive behavioural therapy (CBT) is a psychosocial treatment that aims to re‐mediate distressing emotional experiences or dysfunctional behaviour by changing the way in which a person interprets and evaluates the experience or cognates on its consequence and meaning. This approach helps to link the person's feelings and patterns of thinking which underpin distress. CBT is…	2018	CD007964	http://dx.doi.org/10.1002/14651858.CD007964.pub2
COC233	Puig Reixach MT, Municio A, Medà MC, , , , , ,	Universal neonatal hearing screening versus selective screening as part of the management of childhood deafness	Reason for withdrawal from publication Review withdrawn from Issue 1, 2010 of The Cochrane Library onwards: review authors unable to continue updating.	2010	CD003731	http://dx.doi.org/10.1002/14651858.CD003731.pub3
COC234	Molyneaux E, Howard LM, McGeown HR, Karia AM, Trevillion K, , , ,	Antidepressant treatment for postnatal depression	Abstract - Background Postnatal depression is a common disorder that can have adverse short‐ and long‐term effects on maternal morbidity, the new infant and the family as a whole. Treatment is often largely by social support and psychological interventions. It is not known whether antidepressants are an effective and safe choice for treatment of this disorder. This review was undertaken to evalua…	2014	CD002018	http://dx.doi.org/10.1002/14651858.CD002018.pub2
COC235	Taylor GMJ, Dalili MN, Semwal M, Civljak M, Sheikh A, Car J, , ,	Internet‐based interventions for smoking cessation	Abstract - Background Tobacco use is estimated to kill 7 million people a year. Nicotine is highly addictive, but surveys indicate that almost 70% of US and UK smokers would like to stop smoking. Although many smokers attempt to give up on their own, advice from a health professional increases the chances of quitting. As of 2016 there were 3.5 billion Internet users worldwide, making the Internet…	2017	CD007078	http://dx.doi.org/10.1002/14651858.CD007078.pub5
COC236	Peytremann‐Bridevaux I, Arditi C, Gex G, Bridevaux PO, Burnand B, , , ,	Chronic disease management programmes for adults with asthma	Abstract - Background The burden of asthma on patients and healthcare systems is substantial. Interventions have been developed to overcome difficulties in asthma management. These include chronic disease management programmes, which are more than simple patient education, encompassing a set of coherent interventions that centre on the patients' needs, encouraging the co‐ordination and integratio…	2015	CD007988	http://dx.doi.org/10.1002/14651858.CD007988.pub2
[truncated: 835 more rows]

## Sheet: web of science
WS001	Agustina, R., et al. (2019). "Universal health coverage in Indonesia: concept, progress, and challenges." Lancet 393(10166): 75-102.
[truncated: 671 more rows]

## Sheet: 684 snowballs
	These are the articles which were originally categorised as green (by at least one reviewer) in the first PubMed download of 684 articles
[truncated: 379 more rows]

[truncated: 7 more sheets: 3ie, CRD, Health Evidence, Prospero, Global Medicus, Scopus, Cochrane]
